# Supplementary material for: Distinct functions of POT1 proteins contribute to the regulation of telomerase recruitment to telomeres
Source: Nat Commun. 2021 Sep 17;12:5514. doi: 10.1038/s41467-021-25799-7 (PMC8448735; doi:10.1038/s41467-021-25799-7)
Supplement: Supplementary file 4 — Source Data [file 41467_2021_25799_MOESM4_ESM.xlsx]

## Sheet: figure 1
figure 1B: arbitary telomere intensity				figure 1E: arbitary telomere intensity					figure 1C: percentage of telomere fusions
	G3 Pot1b+/-	G3 Pot1b-/-		GFP	Pot1b	Pot1bF62A	Pot1a				fusion without telomere		fusion with telomere
	142	101		101	101	101	101				EXP1	EXP2	EXP1	EXP2
	146	101		101	103	101	102			G0	6.52	6.35	3.76	2.39
	150	101		101	103	101	102			G1	8.35735	7.59799	0.192123	0.547945
	167	101		101	103	101	103			G2	9.04311	9.68054	0.630915	0.193611
	207	101		101	105	101	103			G3	14.8448	15.7975
	217	101		101	106	101	103
	231	101		101	106	101	104		figure 1F: percentage of telomere-free ends
	231	101		101	106	101	104				GFP	POT1bWT	POT1bF62A	POT1aWT
	261	101		101	107	101	104			EXP1	6.448	0.444	8.756	6.116
	307	101		101	109	101	105			EXP2	7.768	1.351	9.221	7.568
	309	101		101	110	102	106
	318	103		103	112	102	109		figure 1G: percentage of telomere fusions
	319	103		103	112	102	109				GFP	POT1bWT	POT1bF62A	POT1aWT
	341	103		103	117	102	109			EXP1	16.8	17.4	15.7	16.21
	360	103		103	118	102	110			EXP2	18.6	17.8	16.8	18.2
	361	104		104	118	102	110
	368	105		105	118	102	110
	381	106		106	119	102	112
	388	106		106	119	103	113
	455	106		106	119	103	114
	457	106		106	120	103	114
	469	106		106	122	103	114
	469	106		106	122	103	114
	480	106		106	122	103	119
	485	107		107	122	103	119
	509	107		107	122	104	119
	527	107		107	122	104	120
	582	107		107	123	104	124
	584	107		107	123	104	124
	586	108		108	123	104	126
	600	108		108	123	105	129
	634	108		108	124	105	137
	651	108		108	125	105	141
	713	108		108	125	105	141
	802	108		108	125	106	144
	817	108		108	125	106	146
	823	109		109	125	106	147
	830	109		109	126	106	147
	835	110		110	126	106	149
	845	111		111	126	107	149
	869	111		111	126	107	150
	875	112		112	127	107	150
	885	112		112	127	107	151
	923	113		113	127	107	151
	957	114		114	127	107	155
	1012	114		114	127	107	155
	1017	115		115	127	107	155
	1042	115		115	128	108	156
	1079	115		115	128	108	156
	1118	116		116	129	108	157
	1169	117		117	129	108	158
	1210	119		119	129	109	160
	1223	120		120	129	109	160
	1228	122		122	129	110	160
	1297	124		124	129	110	161
	1304	138		138	129	111	161
	1306	142		142	130	111	161
	1309	142		142	130	111	161
	1314	143		143	130	111	162
	1330	143		143	130	111	162
	1345	145		145	130	112	163
	1356	145		145	130	112	163
	1358	145		145	130	112	164
	1359	147		147	131	112	164
	1397	147		147	131	112	165
	1426	148		148	131	112	165
	1432	151		151	131	113	165
	1452	152		152	132	113	166
	1470	153		153	132	114	166
	1496	153		153	132	114	166
	1518	153		153	132	114	167
	1527	154		154	132	114	167
	1531	154		154	133	114	167
	1532	158		158	133	114	168
	1532	159		159	133	114	168
	1535	159		159	133	114	169
	1552	160		160	133	114	169
	1562	160		160	133	115	169
	1595	163		163	134	115	169
	1604	165		165	134	115	169
	1625	167		167	134	115	170
	1637	168		168	134	116	170
	1653	168		168	134	117	170
	1655	169		169	134	117	171
	1658	170		170	134	117	171
	1669	170		170	134	117	171
	1679	171		171	134	117	171
	1696	174		174	134	118	171
	1698	175		175	135	119	171
	1703	175		175	135	120	171
	1713	176		176	135	120	172
	1736	176		176	135	120	172
	1747	177		177	135	120	172
	1763	177		177	135	120	172
	1785	178		178	135	121	172
	1788	178		178	136	121	172
	1811	178		178	136	122	173
	1816	179		179	136	122	173
	1841	180		180	136	123	173
	1850	180		180	136	123	174
	1853	180		180	136	123	174
	1879	180		180	136	126	174
	1906	180		180	137	126	175
	1909	181		181	138	126	175
	1915	181		181	138	128	175
	1915	181		181	138	130	175
	1920	181		181	138	139	175
	1923	181		181	139	140	175
	1933	182		182	139	144	175
	1935	182		182	140	145	175
	1939	182		182	140	150	176
	1968	183		183	140	154	176
	1979	183		183	140	154	176
	1990	184		184	140	155	176
	2004	184		184	140	155	177
	2007	184		184	140	155	177
	2028	185		185	141	156	178
	2029	185		185	141	156	178
	2041	186		186	141	157	179
	2055	186		186	141	158	179
	2060	187		187	141	158	179
	2066	187		187	141	159	179
	2067	187		187	141	160	180
	2072	188		188	142	160	180
	2115	188		188	142	160	180
	2120	188		188	142	161	180
	2131	189		189	142	162	180
	2136	189		189	142	162	180
	2165	191		191	142	163	181
	2165	191		191	142	164	182
	2173	191		191	143	164	182
	2185	192		192	143	164	183
	2191	195		195	143	165	183
	2192	196		196	143	166	183
	2200	196		196	144	166	183
	2200	197		197	144	166	183
	2208	198		198	144	167	183
	2208	198		198	144	167	184
	2208	198		198	144	168	184
	2222	198		198	145	169	184
	2229	199		199	145	169	185
	2233	200		200	145	169	185
	2255	201		201	145	169	185
	2269	201		201	146	169	185
	2270	202		202	146	170	186
	2276	202		202	147	170	187
	2288	204		204	148	170	189
	2290	204		204	148	172	189
	2302	205		205	148	173	189
	2310	206		206	148	175	189
	2312	207		207	149	175	190
	2318	208		208	149	176	190
	2328	208		208	149	176	190
	2331	208		208	149	178	192
	2338	208		208	150	179	193
	2349	209		209	150	179	193
	2356	209		209	151	179	195
	2363	211		211	151	180	195
	2364	211		211	152	181	197
	2372	212		212	152	181	198
	2392	212		212	154	183	200
	2416	212		212	154	183	200
	2417	212		212	155	184	203
	2421	212		212	155	184	204
	2424	214		214	155	186	206
	2433	214		214	156	186	206
	2437	214		214	157	186	207
	2440	215		215	158	186	207
	2447	215		215	158	187	208
	2453	216		216	159	188	209
	2456	216		216	160	188	210
	2458	216		216	160	189	210
	2459	216		216	161	190	212
	2469	217		217	161	191	214
	2478	217		217	162	191	217
	2482	217		217	162	191	217
	2489	219		219	164	192	218
	2499	219		219	164	192	218
	2500	219		219	165	192	219
	2503	219		219	169	192	219
	2519	219		219	173	194	220
	2532	220		220	175	194	222
	2532	220		220	176	195	222
	2553	220		220	178	195	227
	2557	222		222	181	195	227
	2565	222		222	181	196	228
	2578	223		223	181	196	228
	2580	224		224	182	197	229
	2585	224		224	182	197	229
	2615	224		224	184	199	230
	2636	224		224	185	199	230
	2637	224		224	185	199	231
	2637	224		224	187	199	231
	2640	226		226	187	199	231
	2642	226		226	189	200	233
	2657	227		227	192	200	235
	2666	228		228	193	200	235
	2668	228		228	193	201	236
	2671	228		228	193	201	237
	2673	228		228	194	201	238
	2673	229		229	194	201	238
	2674	229		229	196	201	238
	2688	229		229	196	202	239
	2697	230		230	199	202	240
	2697	230		230	200	203	241
	2698	232		232	200	203	241
	2707	232		232	201	203	242
	2731	233		233	201	203	245
	2746	233		233	201	203	245
	2777	235		235	201	204	245
	2783	235		235	201	204	245
	2785	236		236	202	205	246
	2790	238		238	202	205	248
	2791	241		241	202	205	248
	2791	241		241	202	205	249
	2793	241		241	203	205	249
	2803	241		241	203	206	251
	2804	243		243	203	206	251
	2815	245		245	204	206	252
	2820	245		245	204	207	252
	2827	246		246	205	207	253
	2831	247		247	205	208	254
	2839	248		248	205	208	255
	2845	248		248	206	208	255
	2846	250		250	207	209	255
	2847	251		251	207	209	255
	2848	252		252	207	209	257
	2849	254		254	207	209	257
	2857	254		254	208	209	257
	2866	257		257	209	209	258
	2876	257		257	209	209	259
	2878	258		258	211	209	260
	2879	261		261	211	209	260
	2889	262		262	211	210	261
	2905	263		263	211	210	261
	2918	264		264	211	210	261
	2921	264		264	211	210	262
	2927	264		264	211	210	262
	2944	265		265	212	211	262
	2959	265		265	212	211	262
	2960	267		267	212	212	263
	2968	268		268	213	212	263
	2982	268		268	213	213	264
	2995	269		269	213	213	264
	3006	269		269	213	213	265
	3008	272		272	214	214	265
	3011	273		273	214	214	266
	3018	273		273	215	214	267
	3023	273		273	215	214	267
	3024	274		274	216	214	267
	3024	275		275	216	214	268
	3026	275		275	217	214	269
	3040	276		276	217	215	269
	3056	276		276	217	215	269
	3068	277		277	218	215	269
	3070	279		279	218	215	271
	3085	280		280	218	215	271
	3093	280		280	218	215	271
	3094	281		281	219	215	272
	3097	281		281	219	216	272
	3103	284		284	219	216	272
	3105	284		284	219	216	274
	3120	284		284	220	216	274
	3124	285		285	220	216	275
	3125	287		287	220	217	275
	3127	288		288	221	217	276
	3128	289		289	221	217	276
	3130	290		290	221	218	277
	3130	290		290	223	218	277
	3132	290		290	224	219	278
	3133	291		291	224	220	278
	3147	292		292	224	221	279
	3150	293		293	225	222	279
	3153	294		294	225	223	280
	3163	294		294	225	223	280
	3164	295		295	226	223	280
	3164	296		296	227	224	280
	3170	298		298	228	225	281
	3172	299		299	228	227	283
	3175	301		301	228	227	283
	3186	301		301	230	231	284
	3190	302		302	230	231	285
	3192	303		303	230	231	286
	3199	303		303	231	232	287
	3204	303		303	232	233	288
	3205	304		304	233	234	288
	3217	305		305	233	234	288
	3222	305		305	234	235	289
	3235	307		307	235	235	290
	3238	309		309	236	235	290
	3239	310		310	237	236	291
	3239	311		311	238	238	291
	3249	313		313	239	239	293
	3257	315		315	242	239	296
	3262	315		315	242	241	296
	3263	317		317	244	242	297
	3264	317		317	244	242	297
	3266	317		317	246	242	297
	3266	318		318	246	244	298
	3271	319		319	247	248	299
	3274	321		321	247	248	301
	3287	322		322	248	249	304
	3291	322		322	249	249	304
	3297	322		322	249	249	305
	3300	324		324	250	251	305
	3304	324		324	250	252	306
	3305	325		325	252	252	308
	3310	326		326	253	253	311
	3310	326		326	254	254	315
	3317	326		326	254	256	316
	3334	326		326	254	256	316
	3350	327		327	254	256	317
	3359	327		327	256	256	319
	3362	329		329	256	257	319
	3382	329		329	256	258	320
	3386	330		330	257	259	322
	3386	330		330	257	259	322
	3395	330		330	258	260	325
	3398	331		331	258	260	325
	3402	332		332	258	261	325
	3414	332		332	258	261	329
	3417	332		332	258	261	330
	3418	334		334	259	263	330
	3420	334		334	259	263	330
	3429	335		335	259	264	331
	3442	336		336	259	264	331
	3451	336		336	260	266	332
	3452	336		336	261	266	333
	3452	337		337	261	267	333
	3456	337		337	262	268	334
	3470	337		337	262	268	334
	3472	339		339	263	269	336
	3472	340		340	263	270	336
	3479	342		342	263	272	337
	3483	342		342	264	274	337
	3488	343		343	264	275	337
	3493	343		343	265	277	337
	3494	343		343	266	278	338
	3499	344		344	266	278	339
	3500	344		344	267	279	339
	3502	344		344	267	279	340
	3510	345		345	268	280	340
	3523	346		346	268	280	340
	3533	346		346	268	280	342
	3534	346		346	269	281	342
	3537	346		346	269	282	342
	3537	347		347	270	283	343
	3537	347		347	270	283	344
	3555	348		348	271	283	344
	3558	349		349	271	285	345
	3559	349		349	271	288	345
	3567	349		349	271	289	345
	3571	349		349	272	289	345
	3574	349		349	272	292	346
	3578	349		349	272	292	347
	3581	350		350	273	293	348
	3582	350		350	273	294	349
	3586	350		350	274	297	349
	3591	350		350	274	297	350
	3593	352		352	274	299	352
	3593	352		352	274	299	354
	3596	352		352	275	299	356
	3597	353		353	276	299	356
	3599	354		354	276	299	356
	3612	355		355	276	300	357
	3628	357		357	276	301	357
	3629	357		357	276	303	358
	3646	358		358	277	305	358
	3648	359		359	277	305	358
	3650	359		359	277	305	359
	3655	359		359	277	305	359
	3664	360		360	277	305	360
	3664	361		361	277	306	360
	3667	362		362	278	306	361
	3672	362		362	279	307	362
	3672	363		363	279	308	363
	3673	363		363	279	309	363
	3678	364		364	280	309	364
	3684	368		368	280	310	365
	3691	368		368	280	310	365
	3694	370		370	280	311	365
	3696	370		370	280	311	366
	3702	370		370	280	311	366
	3714	370		370	280	311	366
	3732	371		371	281	312	367
	3733	371		371	281	312	367
	3734	371		371	281	312	367
	3741	373		373	281	312	368
	3745	373		373	281	313	368
	3745	375		375	282	314	369
	3746	375		375	282	314	369
	3750	376		376	282	314	369
	3751	376		376	282	315	370
	3753	376		376	282	316	370
	3757	377		377	282	316	370
	3765	377		377	283	316	372
	3768	378		378	284	316	372
	3775	378		378	284	316	372
	3788	379		379	284	317	372
	3791	380		380	285	318	373
	3793	381		381	285	318	373
	3796	381		381	285	318	373
	3797	381		381	285	318	373
	3800	381		381	286	319	373
	3800	382		382	286	319	374
	3801	382		382	286	320	374
	3809	382		382	287	320	375
	3815	383		383	287	320	375
	3818	384		384	288	321	376
	3837	385		385	289	321	377
	3838	385		385	289	321	377
	3841	386		386	289	321	377
	3843	387		387	289	322	377
	3848	388		388	291	322	378
	3853	388		388	291	323	379
	3858	388		388	291	323	379
	3859	389		389	291	324	380
	3875	390		390	292	324	380
	3885	390		390	292	325	380
	3888	390		390	293	325	380
	3893	390		390	293	326	381
	3900	391		391	293	326	381
	3907	392		392	294	326	381
	3908	392		392	294	326	382
	3908	393		393	294	326	382
	3912	393		393	294	327	382
	3923	393		393	295	327	383
	3924	394		394	295	327	383
	3932	395		395	295	327	385
	3935	395		395	295	328	385
	3937	396		396	296	328	385
	3939	397		397	296	328	386
	3945	400		400	297	329	387
	3950	401		401	297	329	387
	3957	401		401	297	329	388
	3960	401		401	298	330	391
	3960	402		402	298	330	392
	3963	405		405	298	330	392
	3965	406		406	299	330	392
	3973	406		406	299	330	392
	3988	407		407	299	330	393
	3992	409		409	300	331	394
	4006	412		412	300	332	394
	4008	412		412	300	333	394
	4010	414		414	300	333	396
	4010	414		414	301	335	396
	4012	416		416	301	335	396
	4016	417		417	301	336	396
	4021	418		418	301	337	397
	4021	421		421	301	337	397
	4023	422		422	303	337	398
	4023	422		422	303	337	399
	4025	422		422	303	340	401
	4027	422		422	303	340	401
	4033	422		422	304	340	403
	4033	424		424	305	342	404
	4037	424		424	305	342	405
	4037	424		424	306	342	406
	4038	425		425	306	343	406
	4039	426		426	306	343	408
	4039	426		426	306	343	411
	4043	427		427	307	344	413
	4050	427		427	307	345	416
	4056	427		427	307	346	419
	4058	427		427	307	348	419
	4073	428		428	308	350	419
	4080	428		428	309	350	421
	4087	429		429	309	350	423
	4088	431		431	309	351	423
	4096	431		431	309	352	424
	4101	432		432	310	352	424
	4102	433		433	310	354	425
	4104	433		433	313	354	426
	4107	433		433	313	354	426
	4112	433		433	314	355	427
	4114	434		434	314	356	427
	4115	435		435	315	356	427
	4117	435		435	315	357	428
	4120	436		436	316	360	429
	4136	436		436	316	361	429
	4148	436		436	316	362	430
	4149	437		437	316	362	430
	4150	438		438	316	364	430
	4151	438		438	317	365	431
	4155	439		439	317	366	431
	4156	439		439	318	366	432
	4159	441		441	319	370	433
	4160	444		444	319	370	433
	4167	445		445	319	372	434
	4171	445		445	321	373	434
	4174	446		446	322	375	435
	4179	446		446	323	375	435
	4188	446		446	323	376	437
	4189	447		447	324	379	437
	4198	448		448	324	380	439
	4200	449		449	325	382	439
	4201	449		449	327	383	441
	4209	450		450	327	383	442
	4215	450		450	328	383	442
	4223	452		452	328	384	442
	4225	454		454	330	386	443
	4227	454		454	330	386	444
	4229	455		455	332	386	444
	4232	456		456	332	386	444
	4233	456		456	333	390	447
	4234	458		458	333	390	447
	4234	459		459	334	391	447
	4243	460		460	334	395	447
	4247	462		462	334	396	447
	4247	462		462	334	396	447
	4256	463		463	335	396	447
	4266	463		463	335	399	448
	4269	463		463	335	399	450
	4271	463		463	338	399	450
	4279	465		465	339	399	450
	4284	466		466	339	400	452
	4284	466		466	339	400	452
	4290	467		467	340	400	452
	4293	468		468	342	401	452
	4299	468		468	343	401	453
	4301	469		469	343	402	454
	4309	471		471	345	403	454
	4309	471		471	345	403	454
	4310	473		473	345	404	455
	4311	474		474	345	404	455
	4322	474		474	346	405	456
	4325	474		474	346	405	457
	4325	476		476	347	405	458
	4336	476		476	347	406	460
	4342	476		476	347	407	460
	4345	477		477	347	408	461
	4350	479		479	347	409	462
	4352	480		480	348	409	462
	4356	480		480	350	409	462
	4357	480		480	350	409	463
	4361	481		481	350	409	463
	4362	481		481	350	410	464
	4365	482		482	350	413	464
	4373	482		482	350	414	465
	4377	483		483	352	416	465
	4377	483		483	352	416	467
	4382	483		483	353	417	467
	4383	484		484	353	418	467
	4385	485		485	353	418	468
	4390	485		485	353	418	468
	4396	486		486	354	420	468
	4397	486		486	354	420	469
	4401	489		489	355	421	469
	4404	489		489	355	421	469
	4410	489		489	355	421	470
	4412	489		489	356	422	471
	4413	490		490	356	422	471
	4422	491		491	356	422	472
	4423	491		491	356	422	473
	4423	492		492	357	423	473
	4424	492		492	359	423	473
	4428	492		492	359	424	474
	4430	493		493	360	424	475
	4433	493		493	360	424	475
	4437	494		494	360	425	475
	4440	496		496	361	425	475
	4443	496		496	362	428	477
	4456	498		498	363	428	477
	4461	498		498	364	430	478
	4461	498		498	365	431	478
	4461	500		500	367	431	478
	4464	501		501	368	431	478
	4469	504		504	369	432	479
	4474	505		505	369	432	483
	4478	506		506	369	434	485
	4481	506		506	370	434	486
	4494	507		507	371	435	487
	4498	508		508	371	435	489
	4499	510		510	372	435	489
	4503	511		511	374	437	490
	4503	511		511	374	438	490
	4503	512		512	375	438	490
	4503	512		512	375	439	490
	4504	513		513	376	439	490
	4510	514		514	376	439	491
	4517	514		514	376	439	493
	4522	516		516	377	439	493
	4524	516		516	380	439	493
	4526	518		518	380	440	496
	4526	518		518	381	440	496
	4528	520		520	382	440	497
	4529	520		520	384	441	497
	4529	520		520	385	442	497
	4531	521		521	385	443	499
	4535	522		522	385	444	501
	4536	522		522	385	444	503
	4539	523		523	386	444	506
	4539	523		523	386	445	510
	4541	523		523	386	445	510
	4545	523		523	386	446	513
	4549	524		524	387	446	515
	4550	524		524	388	447	516
	4555	525		525	389	447	516
	4561	525		525	389	448	517
	4565	526		526	389	448	518
	4567	528		528	390	449	519
	4569	529		529	391	450	519
	4570	531		531	391	450	520
	4573	531		531	392	451	521
	4585	532		532	392	452	522
	4587	532		532	394	452	523
	4588	534		534	396	452	523
	4591	535		535	396	452	524
	4593	539		539	397	452	525
	4596	540		540	398	453	527
	4597	540		540	398	453	530
	4597	541		541	398	453	530
	4604	543		543	400	454	531
	4608	543		543	400	454	531
	4609	544		544	401	454	534
	4609	544		544	402	455	537
	4615	544		544	404	456	538
	4621	544		544	405	456	538
	4627	546		546	406	456	539
	4629	549		549	407	457	540
	4642	549		549	408	457	543
	4642	550		550	409	457	543
	4647	550		550	409	457	543
	4647	550		550	409	457	544
	4649	552		552	410	458	545
	4650	553		553	414	459	546
	4655	556		556	414	459	546
	4657	556		556	414	459	548
	4659	557		557	415	459	549
	4660	557		557	420	460	551
	4661	558		558	421	461	551
	4677	558		558	421	462	551
	4687	559		559	422	462	552
	4694	559		559	424	463	553
	4698	560		560	426	463	553
	4702	562		562	427	464	554
	4706	564		564	427	464	554
	4707	565		565	428	465	555
	4712	567		567	428	465	556
	4712	567		567	428	466	557
	4714	567		567	428	466	558
	4716	568		568	429	467	558
	4718	568		568	430	468	558
	4720	569		569	430	469	559
	4726	570		570	431	469	559
	4731	571		571	432	470	560
	4733	572		572	432	472	562
	4735	573		573	432	472	562
	4736	573		573	433	472	562
	4737	574		574	433	472	564
	4738	575		575	434	472	567
	4747	576		576	434	473	567
	4749	577		577	435	474	570
	4754	578		578	435	475	571
	4758	579		579	435	475	571
	4758	580		580	435	475	572
	4761	580		580	435	478	573
	4770	580		580	436	478	574
	4775	582		582	436	478	575
	4781	583		583	437	479	575
	4785	584		584	438	480	575
	4786	586		586	438	480	576
	4786	586		586	440	480	578
	4789	591		591	440	481	578
	4791	592		592	440	482	578
	4792	592		592	440	483	578
	4793	594		594	441	483	579
	4794	595		595	442	484	579
	4797	595		595	443	484	580
	4799	598		598	443	485	581
	4803	598		598	444	486	584
	4804	600		600	446	487	584
	4804	600		600	447	487	585
	4812	604		604	447	488	586
	4812	604		604	448	490	586
	4813	604		604	449	490	587
	4814	604		604	450	492	588
	4814	605		605	451	493	588
	4817	606		606	452	493	589
	4818	608		608	453	493	589
	4821	609		609	455	496	590
	4821	609		609	455	496	591
	4823	609		609	456	496	591
	4825	610		610	457	496	592
	4826	610		610	458	496	593
	4840	611		611	458	497	593
	4847	611		611	458	498	595
	4850	614		614	459	499	595
	4851	614		614	460	499	595
	4854	614		614	460	504	597
	4854	614		614	461	506	597
	4859	615		615	462	506	598
	4864	615		615	462	508	598
	4866	616		616	463	508	599
	4866	619		619	464	510	599
	4870	620		620	464	510	599
	4873	620		620	465	513	600
	4889	622		622	465	513	602
	4889	623		623	465	514	602
	4891	623		623	466	515	602
	4896	624		624	467	515	604
	4908	624		624	467	516	604
	4913	624		624	467	516	604
	4914	625		625	468	517	604
	4916	625		625	469	518	605
	4919	625		625	469	518	606
	4919	626		626	470	519	607
	4922	626		626	471	520	609
	4923	627		627	472	522	610
	4924	628		628	473	525	611
	4926	628		628	473	525	611
	4927	629		629	474	527	612
	4929	629		629	475	527	614
	4929	631		631	475	527	614
	4929	633		633	477	529	614
	4934	633		633	477	532	615
	4938	634		634	477	532	615
	4940	634		634	478	532	616
	4943	635		635	480	532	617
	4946	635		635	480	533	617
	4950	636		636	481	533	618
	4951	637		637	482	534	619
	4952	637		637	482	534	619
	4954	638		638	482	534	619
	4954	638		638	482	536	622
	4955	638		638	483	536	623
	4959	639		639	484	538	624
	4961	639		639	484	538	624
	4962	641		641	484	539	625
	4963	641		641	486	540	626
	4964	642		642	491	541	628
	4968	643		643	491	541	629
	4970	643		643	491	542	631
	4970	644		644	492	546	632
	4971	645		645	492	546	632
	4971	649		649	493	546	634
	4973	649		649	494	550	636
	4974	651		651	495	550	636
	4974	652		652	495	552	636
	4976	653		653	498	553	637
	4979	655		655	499	555	640
	4982	656		656	499	556	640
	4984	656		656	499	557	640
	4984	658		658	500	562	642
	4984	658		658	500	563	643
	4991	661		661	500	566	643
	4998	662		662	501	568	644
	5001	666		666	502	569	644
	5002	666		666	503	569	645
	5007	667		667	503	569	647
	5012	671		671	504	570	647
	5024	671		671	506	572	650
	5028	672		672	506	572	652
	5029	672		672	507	573	652
	5030	673		673	507	573	654
	5031	673		673	507	574	655
	5032	674		674	510	575	656
	5034	674		674	510	575	656
	5039	675		675	511	576	657
	5040	675		675	512	577	657
	5046	676		676	512	577	657
	5047	676		676	512	578	657
	5048	677		677	512	578	657
	5055	677		677	513	579	657
	5056	678		678	513	580	658
	5063	679		679	513	581	659
	5065	682		682	514	582	660
	5067	682		682	514	583	661
	5067	683		683	516	583	663
	5069	683		683	516	584	663
	5070	687		687	517	585	665
	5070	688		688	519	585	666
	5070	689		689	520	585	668
	5073	691		691	521	585	668
	5078	691		691	522	586	669
	5080	693		693	522	588	669
	5082	694		694	524	589	669
	5082	694		694	524	589	670
	5082	695		695	525	589	670
	5082	697		697	526	589	671
	5083	698		698	528	590	671
	5083	699		699	528	591	672
	5085	699		699	528	591	674
	5088	701		701	529	592	674
	5089	702		702	532	594	675
	5093	702		702	533	595	675
	5094	704		704	535	596	675
	5097	704		704	536	597	675
	5101	705		705	537	599	675
	5105	706		706	538	600	676
	5119	709		709	538	602	677
	5122	709		709	539	604	681
	5125	711		711	539	604	682
	5128	711		711	542	605	682
	5130	711		711	544	606	684
	5130	715		715	545	606	684
	5134	716		716	545	607	686
	5135	717		717	546	608	686
	5141	718		718	546	610	687
	5156	719		719	546	611	687
	5160	721		721	547	611	687
	5164	721		721	547	614	687
	5168	722		722	547	614	687
	5174	722		722	547	615	688
	5175	723		723	549	616	688
	5180	723		723	549	616	689
	5187	726		726	550	618	689
	5188	726		726	551	618	691
	5189	728		728	551	619	694
	5190	728		728	552	620	694
	5192	728		728	554	621	694
	5193	730		730	555	621	696
	5201	731		731	555	622	696
	5202	732		732	556	622	697
	5203	733		733	557	623	697
	5204	734		734	557	623	699
	5206	734		734	557	623	699
	5207	734		734	558	625	700
	5208	736		736	559	625	701
	5212	736		736	560	625	701
	5213	736		736	560	625	703
	5213	736		736	561	627	703
	5216	737		737	562	627	704
	5217	737		737	562	627	705
	5218	738		738	563	628	705
	5218	738		738	563	629	705
	5219	740		740	563	629	706
	5228	741		741	567	631	708
	5231	741		741	567	632	709
	5233	742		742	568	633	709
	5235	742		742	568	636	711
	5238	743		743	568	637	713
	5241	743		743	569	638	713
	5241	743		743	570	639	714
	5241	745		745	571	639	715
	5243	745		745	573	640	715
	5251	748		748	575	644	715
	5251	749		749	576	644	716
	5253	749		749	578	644	716
	5261	750		750	578	644	716
	5261	751		751	579	646	720
	5263	753		753	581	647	720
	5267	755		755	581	648	720
	5268	755		755	581	648	720
	5273	757		757	584	650	721
	5275	757		757	584	650	722
	5278	758		758	585	651	722
	5280	758		758	586	651	722
	5280	760		760	587	651	722
	5283	760		760	587	653	722
	5287	760		760	587	654	723
	5300	762		762	589	654	723
	5300	762		762	590	655	725
	5304	763		763	591	656	728
	5304	763		763	591	658	729
	5305	764		764	592	658	730
	5308	765		765	592	658	731
	5310	767		767	593	659	732
	5317	768		768	594	660	734
	5320	770		770	594	660	735
	5323	771		771	601	661	738
	5325	772		772	602	662	739
	5325	772		772	603	662	740
	5330	773		773	603	663	744
	5330	774		774	604	663	744
	5334	775		775	605	663	745
	5334	775		775	605	664	747
	5341	776		776	605	664	749
	5342	778		778	606	665	750
	5348	779		779	607	667	751
	5353	779		779	607	668	751
	5354	779		779	608	668	752
	5356	780		780	608	669	752
	5359	781		781	608	669	752
	5362	781		781	609	670	754
	5369	782		782	611	671	754
	5370	783		783	611	672	755
	5375	787		787	612	672	756
	5375	788		788	613	672	756
	5377	789		789	613	672	756
	5378	789		789	613	675	758
	5381	790		790	614	676	758
	5394	792		792	614	678	758
	5394	792		792	614	678	759
	5395	795		795	616	680	762
	5398	795		795	616	680	763
	5400	798		798	618	680	764
	5402	799		799	618	681	765
	5404	800		800	619	682	765
	5405	801		801	619	684	766
	5407	805		805	619	685	767
	5409	806		806	620	686	768
	5411	807		807	621	687	768
	5412	807		807	623	688	770
	5415	808		808	624	690	770
	5417	809		809	625	691	770
	5419	809		809	627	692	771
	5420	811		811	627	692	771
	5421	812		812	628	694	771
	5422	817		817	631	695	771
	5423	817		817	631	695	771
	5426	817		817	632	695	773
	5426	817		817	634	697	774
	5427	819		819	634	700	777
	5438	820		820	634	700	780
	5438	821		821	635	702	782
	5444	821		821	636	703	785
	5446	821		821	639	704	787
	5447	822		822	639	704	787
	5451	822		822	640	707	788
	5452	822		822	641	708	788
	5454	823		823	641	709	789
	5455	823		823	643	709	789
	5462	826		826	644	710	791
	5464	826		826	647	710	791
	5464	827		827	648	711	792
	5467	829		829	649	711	792
	5468	829		829	651	712	793
	5471	830		830	652	713	793
	5472	831		831	653	713	795
	5474	834		834	654	714	795
	5477	835		835	654	715	796
	5478	837		837	655	715	796
	5481	838		838	655	716	798
	5488	839		839	656	716	798
	5492	839		839	656	718	800
	5492	840		840	656	719	802
	5495	841		841	657	720	804
	5495	842		842	658	721	805
	5499	843		843	665	723	806
	5507	843		843	666	724	806
	5512	844		844	667	724	807
	5513	844		844	668	725	808
	5514	844		844	673	725	808
	5515	845		845	673	725	810
	5520	845		845	674	726	811
	5522	846		846	675	726	812
	5529	846		846	675	727	812
	5529	848		848	679	728	814
	5530	848		848	681	728	814
	5531	849		849	681	733	814
	5532	850		850	681	734	814
	5534	851		851	682	738	814
	5535	851		851	683	738	815
	5535	852		852	683	739	815
	5536	853		853	685	739	815
	5538	853		853	685	741	816
	5541	854		854	687	741	817
	5545	854		854	687	742	818
	5549	856		856	688	742	820
	5550	857		857	691	744	820
	5550	857		857	692	744	821
	5552	858		858	692	744	821
	5556	858		858	693	746	824
	5563	858		858	693	747	825
	5566	859		859	694	749	826
	5570	862		862	695	749	828
	5574	864		864	695	750	829
	5578	865		865	700	750	829
	5581	866		866	700	751	830
	5583	868		868	700	752	831
	5586	869		869	701	753	831
	5587	870		870	702	755	832
	5590	870		870	702	756	832
	5591	871		871	703	757	834
	5591	872		872	703	758	834
	5592	872		872	705	760	834
	5593	873		873	706	760	837
	5602	873		873	707	760	838
	5602	875		875	708	761	838
	5603	876		876	708	761	838
	5606	876		876	710	761	838
	5609	877		877	710	762	839
	5611	879		879	711	764	839
	5614	879		879	711	766	839
	5616	879		879	713	767	839
	5617	879		879	714	768	840
	5619	880		880	714	768	840
	5620	881		881	717	769	842
	5621	883		883	717	772	843
	5623	884		884	721	773	843
	5628	884		884	723	773	845
	5633	884		884	725	775	846
	5633	884		884	727	775	847
	5634	885		885	727	775	847
	5634	885		885	728	776	848
	5638	885		885	728	776	848
	5641	887		887	729	777	851
	5659	888		888	729	777	851
	5664	889		889	730	778	853
	5664	889		889	730	778	853
	5669	890		890	733	778	854
	5674	890		890	733	778	854
	5678	892		892	734	779	856
	5687	892		892	734	780	856
	5692	892		892	737	781	857
	5695	893		893	738	781	859
	5698	893		893	738	781	860
	5702	895		895	739	782	860
	5703	895		895	739	783	861
	5707	896		896	741	783	862
	5709	896		896	741	783	863
	5714	897		897	741	784	865
	5714	900		900	742	785	866
	5715	902		902	742	785	866
	5715	902		902	744	786	869
	5716	903		903	744	787	870
	5728	904		904	744	788	871
	5729	905		905	745	788	871
	5733	906		906	745	788	872
	5737	908		908	747	789	873
	5741	908		908	748	790	873
	5743	908		908	750	791	874
	5751	911		911	750	792	879
	5754	912		912	751	792	880
	5755	913		913	751	792	880
	5760	913		913	752	793	882
	5771	914		914	752	793	884
	5777	915		915	754	793	885
	5780	918		918	755	795	887
	5784	920		920	757	795	887
	5787	920		920	758	795	888
	5793	920		920	758	798	890
	5798	920		920	758	798	891
	5798	924		924	760	799	891
	5800	924		924	762	799	891
	5801	924		924	762	801	891
	5815	925		925	764	802	895
	5818	927		927	764	802	895
	5822	928		928	764	803	895
	5829	928		928	766	805	895
	5832	928		928	766	806	895
	5835	929		929	767	807	896
	5838	929		929	767	807	897
	5841	929		929	768	807	899
	5841	932		932	768	808	900
	5842	933		933	769	809	900
	5842	934		934	769	809	900
	5842	935		935	772	813	902
	5848	936		936	773	814	902
	5850	936		936	773	815	902
	5854	937		937	774	816	902
	5855	937		937	774	816	903
	5856	937		937	775	817	903
	5856	938		938	776	817	904
	5860	939		939	784	820	905
	5864	940		940	785	821	905
	5866	942		942	785	821	908
	5866	943		943	788	824	909
	5869	943		943	789	825	909
	5872	945		945	789	825	910
	5875	945		945	789	825	910
	5879	947		947	790	826	910
	5882	948		948	791	826	911
	5882	948		948	797	830	912
	5883	949		949	798	830	912
	5884	949		949	798	831	913
	5885	950		950	799	832	915
	5887	952		952	800	832	916
	5889	954		954	802	832	917
	5890	954		954	806	834	919
	5891	955		955	809	836	921
	5893	955		955	810	837	922
	5898	956		956	811	837	922
	5901	957		957	812	837	924
	5901	957		957	812	837	924
	5903	958		958	814	839	924
	5903	958		958	815	839	924
	5908	958		958	816	840	924
	5908	959		959	816	841	925
	5908	961		961	816	842	928
	5912	961		961	817	843	928
	5912	962		962	820	843	930
	5916	963		963	821	844	931
	5917	963		963	823	844	933
	5928	966		966	824	845	933
	5933	967		967	824	846	935
	5935	967		967	825	848	936
	5952	969		969	828	850	938
	5952	970		970	829	853	939
	5958	970		970	832	854	940
	5965	973		973	832	855	943
	5968	973		973	832	855	943
	5971	974		974	834	856	944
	5971	982		982	835	857	948
	5973	982		982	838	858	948
	5976	988		988	839	859	950
	5981	988		988	840	860	951
	5985	988		988	843	861	952
	5986	990		990	846	861	953
	5992	991		991	846	863	955
	5992	992		992	849	863	956
	5995	995		995	852	864	957
	6003	996		996	853	864	957
	6012	997		997	855	865	958
	6015	998		998	856	867	961
	6015	998		998	856	868	961
	6018	998		998	857	870	964
	6020	1000		1000	857	873	964
	6022	1002		1002	858	873	964
	6025	1006		1006	859	874	964
	6025	1007		1007	860	877	965
	6027	1007		1007	861	878	965
	6030	1007		1007	864	878	967
	6031	1010		1010	865	878	967
	6034	1012		1012	865	879	968
	6037	1013		1013	866	879	968
	6040	1013		1013	868	881	968
	6042	1014		1014	868	881	970
	6054	1014		1014	869	884	970
	6058	1015		1015	873	884	970
	6059	1015		1015	876	885	972
	6059	1017		1017	876	886	972
	6060	1018		1018	878	886	972
	6061	1019		1019	879	886	972
	6068	1021		1021	879	887	973
	6072	1021		1021	883	887	973
	6074	1022		1022	883	888	974
	6076	1024		1024	886	889	974
	6079	1024		1024	886	889	976
	6081	1024		1024	886	890	976
	6081	1025		1025	886	890	977
	6083	1026		1026	887	892	977
	6090	1026		1026	888	892	977
	6095	1030		1030	889	893	977
	6096	1030		1030	889	895	977
	6096	1030		1030	889	896	978
	6099	1031		1031	891	897	980
	6117	1032		1032	892	897	982
	6118	1032		1032	892	897	984
	6121	1032		1032	896	898	985
	6130	1033		1033	898	898	986
	6134	1033		1033	898	899	989
	6134	1034		1034	902	899	989
	6135	1037		1037	904	899	990
	6139	1038		1038	905	899	991
	6139	1038		1038	906	899	992
	6151	1038		1038	907	899	995
	6152	1039		1039	907	900	995
	6154	1039		1039	908	900	995
	6155	1039		1039	909	900	996
	6155	1042		1042	910	900	997
	6158	1043		1043	912	901	998
	6159	1045		1045	912	901	998
	6161	1046		1046	913	902	1003
	6162	1047		1047	916	902	1003
	6165	1047		1047	918	903	1004
	6170	1047		1047	922	903	1004
	6177	1047		1047	930	903	1005
	6177	1047		1047	934	905	1005
	6187	1048		1048	935	906	1005
	6187	1048		1048	935	909	1005
	6192	1050		1050	936	909	1006
	6194	1051		1051	936	909	1006
	6204	1051		1051	937	909	1006
	6216	1052		1052	938	909	1007
	6220	1054		1054	939	910	1009
	6225	1054		1054	940	910	1010
	6225	1055		1055	941	913	1013
	6230	1055		1055	942	914	1013
	6233	1055		1055	943	914	1013
	6233	1056		1056	944	916	1013
	6235	1057		1057	946	917	1014
	6239	1057		1057	947	917	1014
	6251	1058		1058	947	919	1016
	6256	1061		1061	949	919	1016
	6261	1063		1063	952	920	1019
	6262	1067		1067	953	920	1020
	6264	1071		1071	953	920	1020
	6265	1072		1072	955	922	1020
	6265	1072		1072	956	923	1020
	6268	1073		1073	958	924	1022
	6268	1076		1076	958	925	1023
	6269	1077		1077	959	926	1024
	6276	1077		1077	961	927	1024
	6277	1079		1079	962	928	1025
	6279	1082		1082	962	928	1027
	6285	1082		1082	963	930	1028
	6286	1084		1084	964	932	1028
	6288	1085		1085	965	934	1029
	6289	1085		1085	965	935	1032
	6291	1086		1086	967	935	1032
	6292	1088		1088	972	935	1033
	6295	1089		1089	974	937	1034
	6299	1089		1089	975	937	1034
	6300	1090		1090	979	938	1035
	6300	1092		1092	980	938	1035
	6301	1095		1095	982	940	1036
	6301	1095		1095	988	941	1036
	6308	1097		1097	988	941	1038
	6308	1098		1098	990	942	1038
	6325	1098		1098	991	943	1039
	6326	1099		1099	992	944	1039
	6329	1099		1099	992	944	1039
	6336	1101		1101	993	945	1039
	6336	1102		1102	993	945	1040
	6339	1103		1103	994	945	1040
	6340	1103		1103	1000	946	1040
	6341	1103		1103	1000	946	1040
	6347	1105		1105	1000	946	1041
	6357	1106		1106	1001	946	1042
	6359	1106		1106	1005	946	1043
	6360	1106		1106	1006	947	1046
	6366	1107		1107	1007	948	1046
	6366	1108		1108	1009	948	1047
	6368	1110		1110	1012	949	1050
	6368	1110		1110	1014	949	1051
	6369	1111		1111	1014	949	1051
	6372	1114		1114	1018	951	1053
	6372	1114		1114	1018	952	1055
	6374	1115		1115	1019	952	1055
	6376	1116		1116	1019	952	1056
	6376	1117		1117	1021	955	1059
	6387	1117		1117	1022	956	1060
	6396	1117		1117	1024	957	1060
	6400	1118		1118	1026	957	1061
	6401	1118		1118	1027	958	1064
	6401	1119		1119	1028	958	1065
	6412	1119		1119	1029	959	1065
	6412	1120		1120	1032	960	1065
	6412	1120		1120	1032	961	1068
	6413	1121		1121	1032	963	1068
	6417	1125		1125	1035	964	1070
	6426	1125		1125	1035	965	1070
	6428	1125		1125	1036	969	1072
	6435	1128		1128	1037	969	1075
	6437	1128		1128	1037	970	1076
	6440	1129		1129	1043	970	1076
	6446	1130		1130	1045	971	1077
	6447	1130		1130	1045	971	1078
	6456	1132		1132	1046	973	1079
	6457	1133		1133	1047	974	1079
	6459	1135		1135	1051	975	1081
	6459	1136		1136	1051	975	1082
	6468	1137		1137	1051	975	1082
	6470	1138		1138	1056	975	1083
	6470	1142		1142	1057	975	1083
	6474	1143		1143	1067	975	1084
	6475	1143		1143	1071	976	1086
	6476	1143		1143	1072	976	1087
	6491	1143		1143	1074	976	1088
	6491	1143		1143	1075	977	1088
	6495	1144		1144	1075	977	1088
	6499	1144		1144	1075	977	1089
	6504	1146		1146	1076	977	1089
	6507	1146		1146	1076	978	1090
	6508	1146		1146	1079	978	1090
	6509	1147		1147	1080	978	1091
	6512	1150		1150	1083	980	1091
	6518	1151		1151	1084	980	1092
	6522	1153		1153	1084	980	1093
	6532	1154		1154	1088	982	1093
	6545	1154		1154	1088	983	1095
	6545	1154		1154	1089	989	1096
	6547	1155		1155	1090	989	1098
	6547	1156		1156	1093	991	1099
	6561	1157		1157	1095	991	1101
	6562	1157		1157	1098	991	1101
	6567	1158		1158	1101	991	1102
	6567	1158		1158	1101	992	1103
	6570	1160		1160	1104	994	1104
	6571	1160		1160	1108	994	1105
	6573	1161		1161	1108	995	1106
	6575	1162		1162	1111	995	1106
	6576	1163		1163	1112	997	1107
	6579	1163		1163	1116	998	1107
	6583	1164		1164	1117	998	1107
	6584	1165		1165	1117	999	1108
	6594	1166		1166	1119	1000	1108
	6595	1167		1167	1120	1000	1109
	6598	1169		1169	1123	1004	1109
	6600	1169		1169	1125	1004	1110
	6609	1170		1170	1126	1005	1110
	6614	1170		1170	1128	1005	1111
	6620	1171		1171	1132	1008	1111
	6621	1171		1171	1136	1008	1112
	6625	1171		1171	1140	1009	1113
	6627	1172		1172	1140	1009	1114
	6629	1172		1172	1144	1009	1121
	6634	1174		1174	1145	1010	1121
	6636	1174		1174	1150	1011	1122
	6637	1175		1175	1152	1012	1124
	6640	1176		1176	1154	1015	1124
	6642	1177		1177	1154	1015	1124
	6643	1177		1177	1156	1016	1124
	6646	1179		1179	1158	1017	1127
	6647	1180		1180	1161	1018	1131
	6647	1180		1180	1161	1019	1132
	6658	1180		1180	1163	1019	1132
	6659	1182		1182	1171	1019	1133
	6659	1182		1182	1171	1021	1134
	6667	1183		1183	1171	1022	1136
	6667	1183		1183	1172	1022	1137
	6676	1185		1185	1177	1022	1138
	6678	1185		1185	1178	1022	1138
	6686	1186		1186	1180	1022	1140
	6687	1186		1186	1185	1023	1142
	6689	1186		1186	1185	1024	1143
	6690	1186		1186	1186	1024	1143
	6691	1187		1187	1186	1026	1143
	6691	1188		1188	1187	1028	1143
	6700	1188		1188	1190	1028	1145
	6702	1188		1188	1198	1028	1147
	6703	1188		1188	1201	1029	1149
	6703	1188		1188	1209	1031	1149
	6704	1189		1189	1210	1032	1149
	6709	1191		1191	1215	1032	1151
	6717	1192		1192	1218	1032	1152
	6724	1194		1194	1218	1033	1154
	6726	1195		1195	1220	1036	1158
	6730	1196		1196	1222	1036	1158
	6734	1197		1197	1222	1036	1159
	6746	1199		1199	1224	1036	1159
	6748	1199		1199	1225	1036	1160
	6752	1200		1200	1228	1037	1162
	6760	1201		1201	1233	1037	1162
	6760	1201		1201	1237	1037	1166
	6764	1202		1202	1240	1037	1166
	6765	1202		1202	1241	1038	1169
	6767	1202		1202	1245	1039	1170
	6767	1202		1202	1245	1040	1170
	6770	1204		1204	1249	1041	1171
	6771	1204		1204	1249	1042	1173
	6775	1206		1206	1252	1042	1173
	6779	1208		1208	1253	1043	1173
	6781	1209		1209	1254	1044	1173
	6790	1209		1209	1254	1044	1173
	6793	1212		1212	1254	1045	1173
	6795	1212		1212	1255	1045	1174
	6806	1213		1213	1255	1047	1174
	6809	1214		1214	1258	1047	1175
	6809	1214		1214	1258	1047	1178
	6820	1215		1215	1259	1047	1178
	6825	1216		1216	1260	1047	1179
	6826	1217		1217	1260	1049	1179
	6828	1222		1222	1262	1049	1179
	6837	1223		1223	1262	1049	1180
	6851	1224		1224	1262	1050	1183
	6854	1225		1225	1263	1050	1183
	6856	1225		1225	1264	1052	1186
	6859	1226		1226	1270	1053	1188
	6859	1228		1228	1271	1053	1190
	6860	1228		1228	1273	1054	1190
	6862	1229		1229	1276	1054	1190
	6864	1232		1232	1279	1054	1191
	6864	1234		1234	1280	1055	1193
	6872	1235		1235	1284	1056	1194
	6874	1236		1236	1287	1057	1195
	6881	1236		1236	1287	1058	1195
	6885	1237		1237	1287	1059	1196
	6889	1237		1237	1288	1059	1197
	6896	1238		1238	1290	1063	1197
	6901	1239		1239	1296	1063	1197
	6906	1241		1241	1298	1065	1199
	6907	1243		1243	1299	1066	1199
	6910	1244		1244	1301	1067	1201
	6910	1245		1245	1302	1068	1202
	6914	1247		1247	1306	1070	1202
	6915	1247		1247	1308	1070	1202
	6919	1248		1248	1311	1071	1204
	6919	1248		1248	1312	1072	1205
	6920	1249		1249	1312	1073	1207
	6921	1250		1250	1315	1073	1208
	6925	1252		1252	1316	1074	1210
	6928	1252		1252	1317	1075	1211
	6931	1254		1254	1318	1076	1212
	6932	1254		1254	1319	1076	1213
	6938	1255		1255	1321	1077	1213
	6957	1257		1257	1322	1078	1214
	6974	1258		1258	1327	1081	1216
	6977	1258		1258	1329	1082	1216
	6981	1258		1258	1332	1082	1217
	6988	1259		1259	1333	1083	1218
	6990	1261		1261	1334	1083	1222
	6992	1262		1262	1334	1083	1225
	7010	1264		1264	1336	1084	1225
	7010	1265		1265	1338	1084	1225
	7035	1267		1267	1341	1085	1225
	7040	1268		1268	1343	1086	1226
	7046	1268		1268	1344	1087	1227
	7056	1269		1269	1344	1087	1230
	7061	1270		1270	1345	1087	1231
	7061	1272		1272	1345	1088	1231
	7064	1273		1273	1345	1088	1231
	7065	1274		1274	1346	1089	1232
	7068	1275		1275	1348	1089	1233
	7069	1276		1276	1348	1090	1233
	7076	1276		1276	1351	1092	1234
	7087	1277		1277	1351	1094	1237
	7091	1279		1279	1353	1094	1238
	7113	1279		1279	1355	1094	1243
	7122	1280		1280	1356	1094	1243
	7130	1280		1280	1358	1095	1243
	7131	1280		1280	1358	1095	1243
	7131	1280		1280	1358	1096	1244
	7138	1281		1281	1359	1096	1244
	7139	1281		1281	1362	1097	1246
	7160	1282		1282	1362	1098	1247
	7162	1282		1282	1362	1098	1248
	7162	1283		1283	1363	1101	1248
	7164	1289		1289	1363	1102	1249
	7182	1291		1291	1368	1103	1250
	7189	1292		1292	1369	1104	1251
	7199	1292		1292	1370	1104	1251
	7201	1293		1293	1370	1104	1251
	7203	1294		1294	1374	1105	1252
	7211	1294		1294	1375	1105	1252
	7218	1295		1295	1376	1105	1253
	7218	1297		1297	1378	1105	1255
	7223	1297		1297	1379	1106	1256
	7223	1298		1298	1379	1107	1256
	7230	1298		1298	1381	1108	1257
	7230	1302		1302	1384	1108	1258
	7233	1302		1302	1385	1109	1259
	7233	1302		1302	1385	1110	1259
	7250	1303		1303	1387	1111	1260
	7255	1305		1305	1388	1111	1262
	7259	1306		1306	1390	1112	1262
	7264	1308		1308	1392	1112	1262
	7267	1309		1309	1392	1113	1266
	7269	1311		1311	1395	1115	1266
	7273	1312		1312	1396	1116	1268
	7285	1314		1314	1396	1116	1269
	7288	1315		1315	1400	1117	1272
	7290	1316		1316	1401	1117	1275
	7296	1317		1317	1403	1117	1275
	7297	1318		1318	1404	1119	1276
	7302	1319		1319	1408	1119	1277
	7305	1320		1320	1408	1123	1277
	7307	1322		1322	1409	1123	1277
	7313	1322		1322	1410	1123	1278
	7318	1323		1323	1410	1123	1280
	7319	1325		1325	1410	1124	1280
	7320	1327		1327	1415	1124	1282
	7322	1327		1327	1416	1125	1282
	7324	1329		1329	1417	1126	1283
	7325	1329		1329	1419	1126	1283
	7326	1329		1329	1420	1127	1283
	7344	1330		1330	1420	1128	1285
	7346	1331		1331	1422	1128	1286
	7353	1331		1331	1423	1128	1287
	7362	1333		1333	1423	1130	1289
	7363	1333		1333	1423	1133	1293
	7365	1335		1335	1424	1133	1294
	7369	1335		1335	1426	1135	1295
	7371	1335		1335	1427	1136	1296
	7373	1336		1336	1429	1136	1297
	7382	1336		1336	1430	1136	1300
	7396	1336		1336	1431	1138	1301
	7406	1337		1337	1433	1138	1301
	7408	1337		1337	1434	1139	1301
	7414	1340		1340	1435	1139	1303
	7419	1340		1340	1440	1141	1303
	7428	1342		1342	1443	1142	1304
	7428	1342		1342	1446	1143	1305
	7430	1345		1345	1450	1144	1306
	7432	1346		1346	1450	1145	1308
	7438	1346		1346	1452	1146	1308
	7440	1347		1347	1452	1147	1309
	7450	1347		1347	1453	1147	1309
	7454	1348		1348	1453	1147	1311
	7462	1348		1348	1457	1148	1313
	7464	1350		1350	1459	1150	1313
	7471	1353		1353	1460	1152	1315
	7492	1356		1356	1460	1152	1315
	7494	1356		1356	1461	1152	1316
	7507	1359		1359	1463	1152	1316
	7513	1359		1359	1466	1154	1316
	7516	1360		1360	1467	1156	1316
	7521	1360		1360	1471	1156	1317
	7528	1363		1363	1474	1157	1320
	7558	1364		1364	1477	1157	1323
	7570	1365		1365	1478	1157	1323
	7582	1366		1366	1481	1157	1323
	7585	1367		1367	1482	1157	1326
	7600	1367		1367	1483	1158	1326
	7602	1368		1368	1484	1158	1332
	7605	1369		1369	1484	1159	1332
	7611	1369		1369	1485	1159	1332
	7632	1370		1370	1485	1161	1333
	7633	1371		1371	1486	1161	1333
	7635	1372		1372	1486	1161	1333
	7639	1373		1373	1487	1162	1334
	7643	1373		1373	1487	1163	1334
	7643	1374		1374	1488	1163	1334
	7647	1374		1374	1490	1163	1335
	7649	1374		1374	1496	1165	1337
	7650	1375		1375	1502	1165	1338
	7650	1375		1375	1504	1165	1340
	7652	1375		1375	1506	1166	1341
	7655	1377		1377	1507	1166	1342
	7661	1378		1378	1508	1166	1343
	7677	1380		1380	1509	1167	1344
	7678	1380		1380	1511	1167	1344
	7679	1381		1381	1512	1168	1345
	7684	1381		1381	1517	1169	1345
	7691	1381		1381	1517	1169	1347
	7694	1382		1382	1518	1170	1347
	7705	1383		1383	1518	1174	1349
	7706	1384		1384	1520	1176	1351
	7726	1386		1386	1522	1176	1351
	7733	1387		1387	1523	1177	1352
	7738	1388		1388	1523	1178	1352
	7742	1389		1389	1525	1178	1352
	7746	1390		1390	1529	1178	1353
	7747	1391		1391	1529	1178	1353
	7751	1391		1391	1531	1179	1354
	7753	1394		1394	1537	1181	1356
	7754	1395		1395	1538	1182	1357
	7777	1395		1395	1543	1183	1357
	7780	1395		1395	1543	1183	1357
	7780	1396		1396	1544	1184	1359
	7787	1399		1399	1547	1185	1362
	7791	1400		1400	1548	1187	1363
	7805	1400		1400	1549	1188	1365
	7809	1400		1400	1549	1188	1365
	7814	1403		1403	1549	1188	1365
	7817	1405		1405	1550	1190	1368
	7818	1405		1405	1551	1192	1369
	7821	1406		1406	1553	1192	1369
	7823	1409		1409	1554	1193	1371
	7838	1410		1410	1554	1194	1371
	7839	1411		1411	1557	1194	1372
	7870	1414		1414	1558	1194	1376
	7874	1417		1417	1560	1194	1379
	7895	1418		1418	1560	1195	1379
	7896	1419		1419	1561	1195	1379
	7912	1421		1421	1563	1196	1382
	7914	1421		1421	1571	1196	1383
	7917	1422		1422	1572	1198	1383
	7924	1428		1428	1573	1199	1386
	7927	1428		1428	1576	1200	1387
	7927	1428		1428	1576	1200	1390
	7935	1430		1430	1581	1201	1391
	7935	1431		1431	1590	1202	1391
	7938	1431		1431	1591	1202	1392
	7942	1431		1431	1592	1204	1393
	7944	1433		1433	1595	1205	1398
	7971	1438		1438	1596	1205	1400
	7981	1440		1440	1596	1205	1400
	7981	1440		1440	1597	1208	1400
	7986	1440		1440	1598	1209	1402
	7993	1441		1441	1599	1209	1403
	7993	1442		1442	1600	1210	1404
	7994	1444		1444	1603	1210	1405
	7995	1445		1445	1603	1211	1406
	7998	1447		1447	1607	1212	1406
	7999	1449		1449	1608	1212	1406
	8001	1450		1450	1610	1212	1411
	8017	1450		1450	1611	1213	1412
	8024	1455		1455	1612	1213	1414
	8026	1455		1455	1612	1214	1414
	8028	1456		1456	1614	1214	1415
	8037	1462		1462	1614	1214	1415
	8050	1462		1462	1615	1215	1416
	8051	1463		1463	1616	1215	1417
	8056	1463		1463	1617	1216	1419
	8077	1465		1465	1617	1217	1420
	8082	1467		1467	1618	1217	1421
	8096	1467		1467	1618	1217	1421
	8103	1469		1469	1619	1218	1421
	8119	1471		1471	1619	1218	1421
	8133	1471		1471	1619	1219	1423
	8135	1472		1472	1621	1219	1426
	8145	1472		1472	1626	1222	1427
	8162	1476		1476	1629	1223	1427
	8168	1477		1477	1634	1223	1427
	8180	1477		1477	1635	1224	1427
	8182	1480		1480	1635	1225	1427
	8185	1482		1482	1636	1226	1429
	8187	1486		1486	1636	1227	1430
	8187	1487		1487	1637	1227	1430
	8192	1488		1488	1638	1228	1434
	8203	1488		1488	1641	1231	1434
	8214	1490		1490	1642	1231	1434
	8215	1490		1490	1643	1231	1435
	8259	1491		1491	1643	1232	1435
	8263	1493		1493	1645	1233	1436
	8270	1494		1494	1648	1235	1438
	8277	1496		1496	1649	1236	1439
	8286	1497		1497	1651	1236	1440
	8288	1498		1498	1653	1236	1440
	8288	1500		1500	1653	1238	1445
	8290	1501		1501	1654	1239	1445
	8297	1502		1502	1654	1240	1447
	8307	1504		1504	1662	1242	1448
	8311	1505		1505	1664	1242	1448
	8318	1506		1506	1665	1242	1448
	8331	1506		1506	1665	1243	1449
	8339	1508		1508	1666	1244	1449
	8350	1509		1509	1668	1246	1451
	8362	1509		1509	1669	1247	1452
	8383	1510		1510	1671	1247	1452
	8385	1510		1510	1673	1249	1455
	8402	1510		1510	1673	1249	1461
	8407	1511		1511	1675	1251	1461
	8415	1513		1513	1676	1252	1461
	8419	1513		1513	1677	1253	1462
	8424	1513		1513	1678	1253	1463
	8431	1517		1517	1683	1254	1463
	8432	1518		1518	1684	1255	1465
	8441	1519		1519	1686	1255	1466
	8465	1519		1519	1687	1256	1469
	8474	1521		1521	1690	1256	1471
	8476	1521		1521	1690	1257	1472
	8481	1522		1522	1692	1258	1472
	8489	1525		1525	1695	1258	1474
	8491	1527		1527	1696	1258	1475
	8496	1528		1528	1697	1259	1478
	8511	1530		1530	1698	1260	1478
	8512	1533		1533	1698	1260	1478
	8513	1533		1533	1704	1261	1479
	8513	1534		1534	1704	1262	1479
	8529	1535		1535	1705	1263	1480
	8532	1536		1536	1706	1263	1482
	8534	1536		1536	1709	1263	1482
	8537	1538		1538	1711	1264	1483
	8550	1538		1538	1718	1264	1484
	8551	1538		1538	1719	1264	1485
	8552	1539		1539	1719	1265	1487
	8568	1541		1541	1720	1265	1489
	8582	1541		1541	1722	1267	1490
	8632	1545		1545	1724	1267	1493
	8635	1550		1550	1726	1267	1494
	8642	1551		1551	1729	1268	1495
	8648	1552		1552	1735	1269	1497
	8654	1553		1553	1739	1270	1500
	8675	1556		1556	1739	1272	1502
	8684	1560		1560	1745	1272	1503
	8693	1560		1560	1746	1272	1503
	8696	1560		1560	1747	1273	1504
	8709	1562		1562	1748	1275	1505
	8724	1562		1562	1749	1276	1505
	8725	1564		1564	1749	1276	1506
	8727	1564		1564	1750	1277	1507
	8729	1565		1565	1753	1277	1507
	8736	1565		1565	1753	1278	1511
	8740	1566		1566	1757	1278	1512
	8745	1568		1568	1758	1280	1514
	8746	1570		1570	1761	1280	1517
	8769	1574		1574	1762	1281	1521
	8780	1577		1577	1762	1281	1524
	8794	1578		1578	1764	1282	1525
	8806	1578		1578	1764	1283	1529
	8817	1580		1580	1766	1284	1529
	8820	1581		1581	1770	1285	1530
	8831	1582		1582	1773	1288	1530
	8836	1583		1583	1774	1290	1531
	8841	1587		1587	1777	1290	1532
	8842	1587		1587	1782	1292	1532
	8847	1587		1587	1783	1292	1534
	8847	1588		1588	1785	1293	1537
	8853	1589		1589	1786	1293	1537
	8856	1590		1590	1788	1293	1539
	8870	1591		1591	1788	1294	1539
	8874	1592		1592	1791	1295	1540
	8878	1594		1594	1792	1296	1540
	8879	1596		1596	1796	1296	1543
	8909	1598		1598	1799	1296	1544
	8925	1602		1602	1801	1300	1544
	8937	1604		1604	1801	1300	1544
	8942	1604		1604	1803	1300	1547
	8944	1605		1605	1803	1300	1548
	8947	1605		1605	1807	1302	1549
	8951	1606		1606	1808	1303	1550
	8955	1611		1611	1809	1305	1550
	8986	1613		1613	1810	1306	1551
	8993	1616		1616	1811	1307	1555
	8998	1618		1618	1812	1308	1555
	9000	1618		1618	1813	1309	1556
	9003	1621		1621	1814	1310	1557
	9014	1621		1621	1815	1310	1558
	9018	1622		1622	1815	1311	1560
	9022	1622		1622	1817	1314	1561
	9035	1622		1622	1819	1317	1561
	9038	1623		1623	1819	1319	1562
	9059	1624		1624	1822	1321	1562
	9067	1625		1625	1826	1321	1564
	9089	1626		1626	1826	1322	1565
	9102	1626		1626	1827	1322	1565
	9118	1627		1627	1829	1322	1566
	9119	1628		1628	1831	1324	1566
	9120	1628		1628	1831	1324	1567
	9124	1629		1629	1833	1325	1567
	9133	1629		1629	1835	1327	1567
	9153	1630		1630	1842	1328	1568
	9158	1631		1631	1843	1328	1568
	9166	1633		1633	1843	1329	1573
	9174	1634		1634	1843	1331	1574
	9176	1634		1634	1845	1331	1574
	9180	1635		1635	1847	1334	1575
	9182	1637		1637	1848	1334	1575
	9213	1637		1637	1848	1335	1575
	9214	1639		1639	1853	1336	1575
	9221	1642		1642	1855	1336	1576
	9224	1644		1644	1856	1337	1577
	9270	1645		1645	1862	1339	1577
	9300	1646		1646	1863	1340	1577
	9304	1648		1648	1863	1341	1577
	9307	1648		1648	1864	1342	1578
	9313	1650		1650	1866	1343	1582
	9317	1652		1652	1867	1343	1582
	9326	1655		1655	1870	1343	1585
	9366	1655		1655	1874	1344	1585
	9368	1655		1655	1874	1345	1588
	9375	1657		1657	1874	1346	1590
	9386	1658		1658	1878	1347	1591
	9403	1658		1658	1879	1350	1592
	9410	1659		1659	1880	1350	1593
	9429	1662		1662	1884	1351	1594
	9443	1666		1666	1884	1351	1595
	9454	1666		1666	1885	1351	1598
	9462	1670		1670	1890	1352	1599
	9467	1673		1673	1890	1353	1599
	9475	1676		1676	1894	1354	1600
	9478	1677		1677	1895	1356	1600
	9481	1679		1679	1896	1356	1603
	9482	1680		1680	1897	1357	1604
	9504	1681		1681	1898	1357	1604
	9511	1683		1683	1898	1358	1605
	9514	1684		1684	1899	1362	1607
	9550	1685		1685	1901	1364	1608
	9586	1687		1687	1906	1365	1608
	9587	1690		1690	1906	1366	1609
	9590	1691		1691	1909	1367	1611
	9597	1691		1691	1912	1368	1611
	9605	1695		1695	1912	1368	1616
	9607	1698		1698	1915	1369	1616
	9607	1699		1699	1919	1369	1617
	9614	1699		1699	1922	1369	1620
	9621	1700		1700	1924	1370	1622
	9630	1700		1700	1928	1370	1624
	9638	1701		1701	1935	1372	1625
	9640	1702		1702	1935	1373	1626
	9643	1705		1705	1936	1373	1627
	9648	1705		1705	1939	1374	1627
	9687	1708		1708	1940	1375	1628
	9691	1708		1708	1943	1377	1629
	9697	1710		1710	1943	1379	1632
	9702	1711		1711	1943	1379	1633
	9712	1712		1712	1947	1380	1635
	9715	1714		1714	1948	1382	1635
	9721	1717		1717	1949	1382	1635
	9722	1719		1719	1949	1389	1636
	9726	1722		1722	1951	1389	1642
	9745	1723		1723	1956	1390	1643
	9766	1723		1723	1957	1390	1644
	9767	1724		1724	1957	1391	1645
	9776	1724		1724	1962	1391	1647
	9790	1727		1727	1965	1392	1648
	9797	1729		1729	1966	1393	1649
	9812	1729		1729	1967	1394	1650
	9818	1732		1732	1969	1394	1651
	9822	1732		1732	1971	1396	1651
	9828	1734		1734	1973	1396	1654
	9841	1735		1735	1974	1397	1655
	9842	1736		1736	1975	1397	1655
	9867	1736		1736	1976	1397	1656
	9923	1740		1740	1979	1398	1658
	9940	1741		1741	1981	1399	1662
	9962	1741		1741	1982	1399	1662
	9973	1742		1742	1984	1400	1662
	9996	1743		1743	1986	1401	1663
	10040	1745		1745	1987	1402	1663
	10050	1746		1746	1992	1402	1663
	10060	1746		1746	1992	1403	1663
	10070	1747		1747	1994	1406	1664
	10080	1749		1749	1994	1409	1664
	10090	1749		1749	1996	1411	1666
	10090	1750		1750	2001	1411	1666
	10120	1754		1754	2003	1412	1667
	10140	1757		1757	2005	1413	1668
	10140	1760		1760	2007	1414	1668
	10140	1762		1762	2008	1415	1670
	10160	1762		1762	2011	1416	1670
	10160	1765		1765	2013	1417	1671
	10160	1766		1766	2013	1417	1671
	10170	1766		1766	2015	1418	1674
	10180	1766		1766	2015	1419	1677
	10240	1769		1769	2017	1420	1678
	10240	1780		1780	2018	1420	1678
	10250	1780		1780	2027	1421	1678
	10280	1782		1782	2028	1422	1679
	10280	1782		1782	2028	1423	1680
	10290	1782		1782	2032	1425	1681
	10300	1783		1783	2034	1425	1682
	10320	1783		1783	2034	1426	1684
	10330	1784		1784	2035	1427	1687
	10350	1784		1784	2035	1429	1689
	10350	1786		1786	2036	1430	1689
	10360	1787		1787	2036	1435	1690
	10360	1790		1790	2038	1437	1692
	10370	1790		1790	2042	1438	1693
	10380	1792		1792	2047	1439	1693
	10390	1794		1794	2050	1442	1694
	10390	1795		1795	2052	1442	1694
	10400	1796		1796	2052	1443	1695
	10400	1799		1799	2058	1445	1696
	10410	1801		1801	2058	1448	1700
	10410	1801		1801	2066	1449	1700
	10420	1804		1804	2066	1451	1701
	10430	1805		1805	2066	1451	1704
	10460	1806		1806	2068	1451	1706
	10470	1807		1807	2071	1451	1706
	10520	1807		1807	2072	1453	1707
	10520	1808		1808	2072	1454	1707
	10520	1809		1809	2075	1454	1708
	10530	1813		1813	2077	1454	1709
	10530	1813		1813	2079	1455	1712
	10530	1814		1814	2083	1456	1712
	10540	1815		1815	2084	1459	1712
	10540	1818		1818	2084	1462	1714
	10540	1819		1819	2085	1462	1715
	10570	1819		1819	2086	1462	1716
	10570	1819		1819	2087	1462	1716
	10580	1821		1821	2088	1463	1716
	10600	1824		1824	2088	1464	1717
	10630	1826		1826	2090	1465	1717
	10660	1827		1827	2095	1465	1717
	10680	1828		1828	2097	1466	1718
	10690	1828		1828	2097	1468	1721
	10710	1828		1828	2098	1468	1722
	10710	1831		1831	2100	1469	1723
	10710	1832		1832	2100	1469	1723
	10750	1832		1832	2103	1469	1724
	10760	1834		1834	2104	1470	1724
	10780	1836		1836	2104	1472	1726
	10830	1837		1837	2104	1472	1727
	10830	1840		1840	2106	1475	1727
	10840	1842		1842	2108	1477	1727
	10850	1844		1844	2111	1482	1728
	10850	1844		1844	2113	1482	1729
	10860	1846		1846	2115	1482	1729
	10870	1847		1847	2115	1484	1730
	10870	1851		1851	2115	1484	1732
	10880	1851		1851	2119	1484	1733
	10880	1857		1857	2120	1484	1734
	10930	1858		1858	2120	1485	1735
	10930	1859		1859	2125	1486	1735
	10960	1862		1862	2127	1486	1741
	10990	1864		1864	2127	1486	1741
	10990	1864		1864	2129	1488	1743
	11000	1867		1867	2130	1488	1743
	11030	1867		1867	2132	1489	1747
	11040	1867		1867	2133	1490	1747
	11080	1868		1868	2133	1491	1747
	11090	1869		1869	2135	1493	1748
	11090	1869		1869	2136	1494	1750
	11110	1871		1871	2137	1494	1750
	11160	1871		1871	2137	1495	1752
	11160	1873		1873	2138	1496	1755
	11170	1873		1873	2139	1497	1756
	11180	1875		1875	2141	1499	1756
	11180	1876		1876	2142	1500	1757
	11190	1879		1879	2151	1501	1758
	11200	1880		1880	2152	1501	1758
	11210	1880		1880	2154	1502	1759
	11220	1880		1880	2155	1503	1759
	11240	1883		1883	2156	1503	1762
	11240	1885		1885	2159	1503	1762
	11270	1886		1886	2160	1504	1765
	11270	1886		1886	2161	1506	1766
	11300	1887		1887	2164	1506	1767
	11310	1888		1888	2165	1507	1768
	11320	1888		1888	2167	1507	1768
	11330	1888		1888	2168	1509	1768
	11330	1891		1891	2170	1510	1769
	11350	1892		1892	2171	1513	1770
	11350	1894		1894	2173	1514	1771
	11360	1894		1894	2174	1515	1774
	11360	1895		1895	2182	1515	1775
	11370	1896		1896	2183	1516	1775
	11370	1898		1898	2186	1518	1778
	11370	1898		1898	2192	1519	1778
	11380	1899		1899	2192	1521	1778
	11380	1900		1900	2195	1522	1778
	11380	1903		1903	2197	1522	1779
	11380	1903		1903	2204	1522	1779
	11400	1903		1903	2205	1522	1779
	11410	1904		1904	2206	1523	1779
	11430	1906		1906	2208	1523	1780
	11450	1906		1906	2208	1526	1780
	11470	1909		1909	2213	1526	1781
	11480	1909		1909	2214	1526	1781
	11490	1911		1911	2214	1526	1783
	11510	1913		1913	2216	1528	1783
	11530	1916		1916	2217	1528	1785
	11530	1919		1919	2217	1529	1785
	11540	1925		1925	2223	1529	1786
	11610	1930		1930	2225	1529	1787
	11610	1932		1932	2229	1531	1791
	11610	1935		1935	2229	1533	1792
	11650	1939		1939	2230	1535	1792
	11660	1941		1941	2230	1536	1793
	11680	1943		1943	2234	1536	1793
	11690	1945		1945	2240	1536	1795
	11720	1945		1945	2241	1537	1795
	11740	1945		1945	2241	1538	1799
	11740	1946		1946	2244	1539	1799
	11790	1947		1947	2246	1539	1800
	11800	1947		1947	2251	1540	1801
	11800	1948		1948	2254	1541	1802
	11830	1951		1951	2254	1541	1803
	11860	1952		1952	2255	1542	1803
	11880	1952		1952	2256	1543	1803
	11900	1955		1955	2264	1543	1807
	11910	1955		1955	2265	1546	1808
	11910	1955		1955	2266	1546	1810
	11950	1957		1957	2266	1547	1810
	11970	1958		1958	2268	1548	1812
	12020	1959		1959	2269	1548	1812
	12020	1959		1959	2270	1549	1813
	12050	1962		1962	2270	1551	1814
	12060	1965		1965	2271	1554	1815
	12070	1967		1967	2271	1555	1816
	12070	1968		1968	2272	1555	1816
	12090	1969		1969	2272	1556	1819
	12090	1972		1972	2275	1556	1819
	12110	1977		1977	2275	1557	1820
	12120	1978		1978	2276	1558	1820
	12130	1978		1978	2277	1559	1822
	12160	1979		1979	2279	1559	1823
	12180	1979		1979	2282	1560	1824
	12190	1979		1979	2284	1560	1826
	12200	1982		1982	2287	1561	1828
	12230	1984		1984	2287	1561	1829
	12280	1985		1985	2289	1562	1830
	12280	1985		1985	2290	1562	1832
	12290	1987		1987	2292	1563	1832
	12290	1988		1988	2293	1564	1833
	12300	1991		1991	2294	1564	1835
	12320	1992		1992	2295	1564	1840
	12330	1992		1992	2297	1565	1841
	12330	1993		1993	2297	1567	1841
	12410	1993		1993	2298	1568	1841
	12420	1994		1994	2298	1569	1843
	12480	1995		1995	2299	1569	1845
	12490	1995		1995	2302	1570	1846
	12500	1996		1996	2303	1571	1846
	12540	1996		1996	2304	1572	1847
	12540	1999		1999	2306	1572	1849
	12560	2001		2001	2307	1572	1849
	12580	2001		2001	2308	1572	1851
	12600	2002		2002	2308	1573	1851
	12670	2003		2003	2310	1574	1853
	12680	2003		2003	2313	1575	1854
	12690	2007		2007	2314	1577	1854
	12710	2008		2008	2320	1579	1857
	12720	2008		2008	2322	1582	1858
	12740	2009		2009	2326	1584	1860
	12750	2009		2009	2327	1586	1860
	12760	2011		2011	2328	1588	1862
	12780	2015		2015	2329	1588	1862
	12790	2015		2015	2333	1589	1862
	12800	2016		2016	2336	1590	1865
	12810	2019		2019	2337	1590	1867
	12830	2021		2021	2337	1591	1867
	12860	2021		2021	2338	1594	1868
	12860	2022		2022	2340	1595	1869
	12860	2022		2022	2342	1596	1871
	12870	2023		2023	2342	1596	1873
	12870	2032		2032	2348	1597	1874
	12870	2032		2032	2354	1597	1877
	12890	2033		2033	2355	1599	1878
	12890	2036		2036	2356	1600	1880
	12900	2036		2036	2357	1600	1882
	12920	2037		2037	2360	1600	1882
	12930	2038		2038	2362	1601	1883
	12960	2040		2040	2362	1602	1883
	12970	2041		2041	2364	1603	1883
	12970	2043		2043	2371	1604	1885
	13010	2044		2044	2371	1605	1886
	13010	2045		2045	2374	1606	1886
	13020	2045		2045	2374	1606	1888
	13030	2047		2047	2375	1607	1889
	13030	2050		2050	2378	1607	1889
	13040	2050		2050	2378	1607	1889
	13050	2053		2053	2379	1609	1892
	13060	2053		2053	2380	1609	1892
	13090	2053		2053	2383	1609	1892
	13090	2054		2054	2385	1612	1894
	13090	2054		2054	2392	1614	1895
	13100	2057		2057	2395	1614	1895
	13110	2057		2057	2395	1614	1895
	13110	2057		2057	2399	1616	1896
	13160	2063		2063	2401	1616	1896
	13170	2063		2063	2404	1617	1898
	13210	2064		2064	2405	1618	1899
	13210	2064		2064	2407	1619	1899
	13290	2066		2066	2408	1620	1900
	13300	2066		2066	2409	1620	1901
	13340	2067		2067	2411	1621	1903
	13350	2070		2070	2412	1621	1905
	13370	2074		2074	2418	1622	1907
	13370	2074		2074	2419	1622	1908
	13380	2076		2076	2419	1623	1908
	13410	2076		2076	2419	1623	1908
	13440	2079		2079	2419	1624	1909
[truncated: 4,043 more rows]

## Sheet: figure 2
	figure 2B. Arbitary telomere intensity					figure 2E: arbitary telomere intensity										figure 2F: percentage of teloere-free fusions
	GFP	Pot1b	Pot1bF62A	Pot1bΔCST		Day0	GFP		POT1bWT		POT1F62A		POT1aWT				Day0	GFP		POT1bWT		POT1F62A		POT1aWT
	3290	3890	208	5190		d0	-4HT	+4HT	-4HT	+4HT	-4HT	+4HT	-4HT	+4HT			d0	-4HT	+4HT	-4HT	+4HT	-4HT	+4HT	-4HT	+4HT
	1310	4470	13000	2700		589	805	3540	7260	5730	4690	1310	2530	222		EXP1	0.99	1.135	4.782	0.648	0.118	2.755	3.405	2.844	2.027
	2870	5150	2340	5680		408	2000	4890	12100	5770	5280	2140	3370	2380		EXP2	0.307	2.637	3.488	0.615	0.215	3.075	4.52	1.679	3.24
	1080	60	128	6060		6570	2650	5050	7740	14200	3120	1460	1200	2630
	3080	2790	213	4280		2520	3770	5120	9410	2710	1470	1010	1730	68
	502	8260	302	4570		1490	463	1650	47000	2160	1590	1950	2700	2390
	4160	6200	1700	5160		1080	305	1220	10700	3100	2400	1570	4200	220
	45	5220	876	5160		4860	2420	197	5040	8590	729	2690	4000	782
	1210	885	1440	3500		3820	733	1020	8180	5960	737	419	2330	240
	3130	1080	2220	3720		2720	5800	462	17800	6300	1280	1810	2560	819
	11000	4920	3160	3670		3140	1190	1050	13600	5340	3050	3350	2040	1310
	933	9250	883	5610		359	960	1330	5630	3110	3290	2690	2470	892
	9440	7780	1020	4190		4790	3010	258	6910	5300	4190	5150	3410	3210
	884	6180	2560	3810		3180	615	2160	7990	969	2490	1860	3410	1790
	3310	3360	126	4360		630	33	2150	4090	1230	10900	1900	1290	2030
	2820	5110	2290	3450		358	311	3380	14900	5920	4610	806	2320	1210
	226	4030	787	3120		1060	893	2270	8730	1930	854	2340	1810	1090
	3310	3660	1730	5350		1930	33	2670	6280	11500	626	1190	6060	557
	5970	3240	3830	4670		10800	33	1300	10800	5950	2520	795	8070	151
	43	3220	2190	2350		3630	1660	3090	5880	1420	6500	2630	652	1840
	753	5180	680	2150		2940	362	758	5520	12700	952	1030	354	1220
	1570	3380	563	1550		4500	2440	183	13100	863	2850	2330	8690	1700
	503	4070	1330	1950		2180	217	1970	8280	12300	2040	1980	1400	688
	674	4890	436	1630		2190	760	2520	13700	1350	2500	1450	1470	8300
	402	9660	293	1970		2550	1810	128	8540	14300	4060	2120	6660	1890
	1390	3430	703	5020		1930	1110	2170	12100	6270	2630	573	7060	4490
	1300	6360	723	2370		1260	2240	4940	7560	206	4910	2000	2160	1770
	1010	3830	1610	6630		1730	2610	3380	9010	14900	4620	3440	2570	214
	989	4320	2130	4060		2570	9230	4200	8560	6370	4100	2100	3520	707
	4560	3900	2770	145		2290	446	470	22300	2000	2190	1600	3600	68
	1130	5960	720	2560		2300	4210	256	7380	14200	2630	685	4090	5530
	1910	6850	852	4640		2500	449	691	15400	4790	3430	3600	2150	2100
	1090	3660	951	1860		4870	1560	864	5920	2350	3540	2190	3330	3590
	959	4370	1880	625		1140	1360	4500	5150	3620	1530	331	6390	4110
	1470	3870	1770	1740		2010	1910	64	7220	3930	2460	80	1710	4840
	881	4690	2680	95		2370	1960	2110	7550	1790	2700	947	5450	4070
	2580	4630	550	12200		2150	1790	1960	7830	9430	4800	170	4200	2000
	251	10500	3040	4680		2230	2310	2970	9440	7940	2650	1450	372	8170
	1260	5510	5780	6180		2400	1430	1310	10600	7330	18800	1090	255	978
	1270	5160	64	11000		881	1800	2450	19100	1070	4480	1590	1360	3000
	3690	3040	1700	8330		2580	992	1870	10800	5330	1860	539	2710	8360
	8740	8920	207	3200		3580	633	1440	13800	7980	2680	454	180	4360
	1960	3300	1460	2740		1000	542	793	11100	5870	4880	364	816	1080
	1080	5660	985	1840		3320	2290	1790	16200	6760	879	171	7240	3510
	324	3740	209	1970		4360	1240	1670	11200	1310	2820	4690	7050	1060
	495	4730	2510	6350		11200	567	3310	15000	478	6740	798	3980	2940
	93	7090	1190	7560		1890	475	430	15400	14400	101	1750	2640	966
	561	5050	192	9310		2020	2470	456	8130	3780	3190	86	4900	1560
	2370	4260	445	6590		2610	1980	337	18400	10900	2340	250	9980	74
	9690	4740	1400	3710		2580	67	155	13900	5860	4450	2340	2830	9810
	3200	7280	1960	3890		3000	621	512	6870	5780	2330	650	8580	12600
	4400	5660	125	5250		1750	536	2170	5940	995	3250	3600	4950	306
	4000	3820	1420	4590		14600	2140	2850	7560	2820	1800	1490	5230	3340
	1400	3630	420	3920		625	1910	3480	10800	201	15900	2040	805	3500
	1420	4340	2680	1590		3270	1320	2660	7450	6190	1790	340	2060	3250
	1630	5520	20400	7010		930	1420	190	32500	1950	5680	2790	4490	2540
	2820	3740	138	5710		3550	242	5730	7510	1510	2160	2500	3070	2070
	921	4860	615	5740		4340	436	567	4860	6650	1040	4230	1730	1110
	2350	4110	2640	982		3730	218	6180	6820	6850	2140	2390	453	1460
	598	5670	67	1120		4420	2640	4360	6190	13200	1180	3660	1720	3060
	225	6190	1540	2270		1050	405	3250	5370	10700	10300	740	3740	1140
	8360	5080	1970	3510		4050	2250	1150	8510	6880	16800	4130	4380	3620
	6220	3810	1330	1340		664	1150	1790	4630	3950	2470	3430	4520	4750
	1660	6240	1590	3080		2010	1070	847	6700	5620	2130	1940	4650	1420
	553	4570	130	730		4150	1180	4230	15500	4890	278	3400	5510	378
	2250	3830	512	2030		2020	674	911	9360	2740	5370	3210	3120	317
	1490	7640	911	47		1700	1000	3310	15300	5290	8040	2930	4910	4260
	2570	880	1190	5320		10400	1960	64	12000	1720	692	2900	5560	872
	356	8890	10200	3680		5630	750	290	7900	5280	1980	1160	6390	2690
	249	3460	3620	7630		71	1790	1610	6070	3180	2500	3000	3190	3420
	331	10600	859	3020		867	966	122	7710	2620	1720	3960	909	2260
	3950	5230	2490	2080		10700	915	5000	8370	4090	2470	3620	955	3480
	6600	9680	2330	9940		2460	736	1680	7570	1030	2200	3180	255	2830
	289	3770	11400	5280		2310	1570	1290	7080	698	384	2860	5390	2460
	13000	4390	1680	12800		2030	180	2730	7210	8090	2370	329	4850	1800
	49	1830	2690	2810		4400	729	281	5650	1160	3090	1340	5330	815
	49	3640	304	4590		4020	697	820	12200	825	2750	4530	3160	3620
	100	3640	361	13400		9490	35	356	6550	7380	2470	1020	490	2770
	3820	5300	4480	5930		2700	348	897	8660	1750	881	3050	490	2490
	1850	13400	1220	5630		1600	1460	1800	5930	1940	1900	1550	4150	3760
	286	4950	2270	2850		11600	372	159	15700	2280	863	2370	259	2010
	701	3220	35900	1780		2690	524	195	15000	2090	558	4670	1960	3210
	283	6450	160	4650		947	1520	1460	818	1010	1990	3580	964	1160
	423	4720	5700	1180		1540	1410	2630	21200	2390	2120	1880	472	4080
	1290	62	8030	40300		3060	951	1650	13200	730	1310	947	265	303
	760	17700	7720	1550		223	1610	3990	13000	669	2630	1730	6150	654
	110	4730	1930	15500		393	1500	61	6720	2460	2160	1580	6910	2230
	792	20200	782	2770		5260	503	3130	4180	1930	2870	3140	3910	977
	49	11200	1640	5470		3420	951	979	5960	203	1450	4740	5530	4070
	1490	6620	208	2960		3440	1250	1290	13300	1740	2500	158	1680	158
	726	3420	1730	3220		3750	1960	532	5800	1870	3750	1050	1330	1810
	2400	4630	2340	1420		3360	2920	1780	1510	4220	7640	1200	1420	381
	7500	248	21700	3890		2750	1160	3530	13400	4530	3000	1800	802	13800
	1400	4430	458	12100		3060	1720	1380	2350	4410	3350	1890	4910	397
	1070	59	3570	2280		3810	15300	1510	1810	5320	181	2740	15300	935
	1410	116	287	3940		5440	945	4550	6980	5720	13000	8510	3970	8070
	421	10700	4240	2490		7880	2390	1440	11700	6360	1700	2120	3380	1640
	1320	6210	127	2140		1280	1060	1980	4900	3220	2390	350	2980	753
	243	7310	1910	4060		78	2750	1850	12600	5380	4490	1650	3900	1250
	476	4880	131	6960		2840	6370	270	5560	507	1100	3780	5350	655
	2220	435	9120	61700		2380	1170	384	17400	1320	719	2200	1450	781
	1400	5750	1610	6300		3470	2660	3180	5310	3370	1890	903	6040	642
	1950	4120	5210	3300		1700	425	1890	4880	1440	664	1590	1060	2340
	3680	2520	886	6900		1940	603	1410	6320	4380	1530	3430	3500	149
	9700	4590	744	4540		3950	1440	968	9880	2250	3780	2030	3600	653
	6010	3510	665	10500		952	67	4100	14800	205	3060	816	2970	1310
	91	11600	7370	8540		1770	1020	4510	20800	3670	906	1020	989	1310
	497	4220	1320	2420		306	1000	1150	5710	2520	2880	251	2480	2750
	163	5050	6630	9710		2170	100	2400	6340	1620	2920	3360	943	3060
	1420	321	374	2690		378	984	2530	5340	2550	786	3790	4460	2060
	419	5260	134	2050		7020	4670	129	18700	325	6240	496	5280	1170
	1440	8390	5840	3010		8770	508	3210	9890	705	4180	2800	2830	1160
	634	2960	358	8730		2070	1490	2000	10400	3210	3820	2430	823	480
	1080	10100	4460	9490		652	217	2800	11100	1750	3720	1380	2330	3280
	307	4420	6240	209		673	1840	1090	10000	1000	3730	5230	3490	3580
	398	8630	145	1780		1740	67	782	27900	1330	2050	598	4300	148
	204	4470	1410	3580		7250	457	1610	14900	11600	1790	3360	75	476
	281	3090	566	6020		3020	1030	4310	9070	464	5160	1930	3290	1300
	12	4990	2800	7200		1080	1390	612	12100	2410	3270	4100	3640	1620
	372	5380	137	8300		1280	753	4980	12000	1570	6250	862	3070	1770
	1040	3350	1160	5100		1340	887	1390	8470	8030	3850	5350	378	9160
	2950	8460	6460	4510		4050	2450	728	15900	10800	3410	1590	6780	862
	74	5260	820	5600		808	2010	1110	14400	11200	2840	4020	3890	2350
	527	623	61	8780		2650	1430	137	13700	1210	3210	386	958	1930
	530	4490	844	20900		1550	788	5120	7990	1950	2530	2610	3390	1090
	745	6800	1770	5400		3300	2530	2510	14400	3380	1570	2410	3240	2790
	488	7330	1670	6540		4010	1950	2790	12100	5630	6440	1100	2880	68
	560	4860	1280	12000		4940	1300	5510	12100	1880	7130	2320	1780	2650
	273	9380	505	6530		4200	1720	975	9840	2480	2800	2800	939	1000
	1120	5050	854	8250		5240	947	1080	6660	6240	3730	1900	80	597
	880	5210	147	5770		10900	1350	407	21600	2670	2990	583	11800	5390
	504	3580	860	8540		8250	462	1200	17300	7140	2320	2430	670	4810
	476	4650	2610	7510		173	2830	1200	13700	5930	2490	2740	545	977
	731	11000	18000	5140		5640	1300	500	15700	17400	1820	1120	1630	810
	84	3570	2500	2910		554	1850	7230	17400	17700	5650	86	585	231
	806	6440	1280	6890		866	2020	1600	7670	1300	6040	2620	255	3870
	1900	3850	1630	4050		12100	429	390	7330	2100	1740	885	3970	2500
	13	3730	7320	1420		6720	1780	427	5260	1590	2660	3340	4060	2370
	12	4920	3270	5740		6460	992	218	5910	6860	2880	1880	1260	1240
	37	4060	1810	23200		2230	578	2380	13800	3500	2640	1130	1570	911
	2800	5660	879	3580		4730	319	1090	13300	7030	1090	850	3290	960
	881	7880	2110	7750		4350	147	2520	14800	4280	1580	1030	1920	310
	148	3320	2550	8190		2140	1020	2510	8380	1740	571	1500	2080	2020
	12	4260	4010	5310		2480	2460	2640	7190	11900	2720	2940	1630	2360
	152	3560	127	6960		6490	812	2120	9420	6810	102	2750	573	11300
	12	4270	61	8050		14100	68	970	16200	4820	981	1900	754	3890
	869	3310	2580	11600		23900	654	1690	13300	3710	3940	2250	397	4170
	625	4050	14600	6060		1780	1030	184	12300	4200	486	779	3360	1980
	1100	4120	1100	3660		2990	424	1780	15800	1390	1290	1280	1230	1410
	203	5640	13600	161		4410	2150	195	13900	2160	1720	454	3570	1430
	2360	13000	226	6090		3860	3810	619	21500	1130	2660	4770	8120	2830
	1020	6520	8240	3980		9650	1570	1190	12300	3670	1780	386	3660	3480
	1050	3590	2890	6920		16300	2980	260	10900	1960	1160	1720	2140	3580
	1430	4300	2100	6920		1680	72	1130	14500	12000	5760	1880	706	2460
	749	4780	2940	5640		5300	223	2060	7540	13100	1480	759	3010	2680
	2150	6760	61	7400		2250	36	4000	6250	3780	2700	2010	819	2410
	1300	3830	16900	5870		8680	281	3280	6830	802	2660	4250	3420	3360
	5260	5690	663	6420		2310	1860	2560	15600	948	1240	3390	1450	3320
	797	4590	3250	5730		2070	2280	3040	7480	13500	502	2850	1370	1560
	1540	2560	255	9800		2970	150	4750	6810	9870	2470	828	1210	2820
	476	1840	3890	6340		2840	901	2160	6820	7770	1040	166	995	2020
	505	611	65	6290		3380	385	3080	7790	5710	640	236	192	4430
	12	2380	6710	8660		2630	965	3720	15200	5620	695	2410	2530	782
	129	3770	463	5090		2520	1250	1370	16200	2840	1600	6880	165	595
	12	2550	1900	4320		2510	955	1930	7060	8000	1590	3360	5890	3790
	95	6390	2830	759		4020	1750	1740	9090	2030	2120	1110	4130	2440
	660	3520	5070	4160		6150	1240	1930	6180	1020	269	4660	3300	135
	969	4740	2450	5800		387	551	2310	11300	5660	6780	11900	3410	5060
	144	5270	9190	10900		1840	360	575	13900	7240	1970	1710	4670	4640
	1120	4350	4590	4150		3650	496	862	6220	3680	4470	1320	2380	2890
	1880	1780	387	5570		5880	1430	446	5550	5560	1110	1410	1520	69
	222	2110	4880	5640		3030	1720	1610	10200	100	3670	5500	3360	1360
	328	7710	381	632		1720	1630	1950	8610	4490	3590	3600	1580	1100
	104	3360	64	6680		1760	727	1470	7910	195	1770	159	1030	6250
	249	3370	10500	4760		2790	1310	1330	5600	5600	1800	1790	2890	3120
	1990	4950	766	6910		2450	297	1470	6610	1650	2320	1290	962	3770
	582	12600	1670	7310		5180	732	215	11300	4510	3940	1870	761	959
	432	3210	5730	4650		1050	33	1690	6130	1200	3520	1340	1330	1460
	529	5040	596	4420		1950	1490	1390	5270	7330	3740	183	3000	4180
	734	3100	827	2020		1800	691	3010	4290	558	3880	1980	1970	557
	1980	8340	6300	5410		2620	70	2200	6850	4350	1200	2020	987	4320
	12	5830	1100	5120		1310	962	2140	13700	1180	2130	941	2880	980
	1260	4400	685	5850		2610	102	1390	6700	1830	2330	89	339	772
	391	4410	731	5720		3430	221	600	6310	615	4080	2300	2680	2760
	164	3650	1000	3960		3390	1580	1560	7990	1190	2350	2140	2800	3570
	12	4070	7380	7870		13500	33	1270	34400	7840	3110	2460	7020	3670
	774	5480	1150	6480		9360	362	2810	7560	519	402	1450	1270	3280
	190	2000	693	9910		4110	1730	3740	6010	2540	3610	2750	1490	8770
	1240	9650	139	4080		4510	2040	3810	10500	1560	531	253	1470	1530
	459	5230	835	4260		5650	656	2460	6580	1840	2900	1690	346	1570
	78	57	1230	5010		7370	960	2490	12000	5940	1680	3250	4660	2280
	13	3960	5490	4670		7860	481	6880	14600	5800	3100	2570	3700	832
	1010	4960	4870	8790		81	519	151	6440	1110	794	1220	1270	319
	498	5190	579	5110		6160	855	2340	13200	4620	2470	2090	1870	719
	12	2330	748	7650		737	1230	964	11900	653	4570	1720	1220	5580
	485	6050	4940	5000		10100	1010	1210	9190	2120	4160	1050	77	394
	12	11100	3950	6240		12800	1160	717	6400	4740	1240	1890	2700	2980
	12	7900	203	9360		1420	177	336	14900	1830	9750	807	4760	4330
	123	7200	2020	7220		7100	524	3700	961	1080	4200	2640	2790	2890
	1240	9600	710	7290		7270	845	559	1700	2920	4230	8850	540	3030
	2950	54	399	6590		2530	1210	70	8040	2390	388	2390	4370	1770
	24	13600	860	6690		1180	559	2980	2070	2890	2200	456	2190	1200
	12	3450	1560	6100		3020	1070	75	2910	1800	785	2810	633	1510
	12	2580	1890	6360		5420	676	1010	674	2980	3780	1060	2540	4060
	2410	7270	1720	5690		11000	450	1550	6280	1350	625	1480	2960	1960
	12	8100	1680	5340		2270	651	2890	3340	2830	3260	1130	4690	3410
	1400	2320	1670	11700		2860	259	616	4760	5730	3740	2290	1740	690
	12	5880	3610	4780		2110	783	2330	227	4090	4210	3450	1460	866
	12	9790	9930	8500		1980	1150	70	4100	6680	3440	2700	1100	3850
	12	4760	1180	5260		4350	520	1900	7420	4680	3730	1830	3730	2620
	12	4290	1240	6070		6140	8600	1180	791	2830	388	2250	1450	1560
	12	7680	1750	29600		4620	1620	2310	1440	3730	3200	1790	1100	790
	12	5700	4300	38600		1400	123	339	607	6020	185	254	1290	301
	12	3670	4000	8980		455	4770	73	806	2380	391	4700	1200	756
	60	5860	6570	4640		83	1240	531	3050	4270	2630	1740	1020	1090
	12	1610	281	5590		3420	512	69	1530	2600	185	642	326	4330
	24	4180	2480	3550		3530	1940	2740	4150	10500	4780	446	2940	2390
	24	2090	478	5290		10500	815	836	238	2050	5680	1960	976	640
	24	4020	7760	4860		1310	3570	1880	5730	12200	5710	559	174	555
	12	110	624	5370		2960	1170	3700	6620	11100	6470	1990	1430	614
	12	9100	4350	3640		3330	437	2420	1480	1540	5580	1780	2380	2950
	12	13100	17400	10200		2280	1250	3310	6200	1390	3290	2150	3640	1250
	24	3220	7750	4920		3350	2440	972	11800	3500	3050	4040	684	2900
	12	4900	953	5970		2890	1580	1560	3420	10200	2620	2330	4530	3790
	12	6310	1160	6500		86	682	6360	5520	3490	2350	1460	2770	655
	13	9070	3030	6320		6610	10700	489	6120	3190	2690	2540	2440	1220
	60	2450	957	226		4160	963	1220	2420	799	802	4330	995	694
	1020	12300	414	5730		3940	1100	5190	20200	2460	1560	2440	3770	2450
	3970	1380	1630	6270		2900	1340	1410	2350	10300	2190	1740	4510	682
	1820	5940	559	4570		2990	3770	671	228	12000	89	1510	3520	1600
	2740	3330	722	10900		6340	419	589	1260	405	773	1910	846	1630
	3860	4290	335	5200		986	1460	1830	17100	2960	3550	1640	1240	934
	530	4920	1540	7900		1300	1250	640	6160	1510	6960	2570	3200	2140
	2320	7910	1980	3740		2370	2630	3010	950	5040	1820	2940	1490	1730
	448	8890	1970	7890		3460	852	3240	5090	5450	2030	3040	1200	3460
	2590	7500	1060	449		2540	677	2210	3330	4910	4870	1660	3960	2440
	1820	6340	1100	4330		5340	906	592	4080	4890	1620	2380	688	3630
	616	8140	15800	5080		856	762	2290	2620	2620	2120	1640	13700	211
	8750	51200	838	4900		2980	434	2180	3830	4910	3830	1710	4150	3090
	1860	2050	3850	12000		6310	4320	4210	1530	5970	2460	2280	649	1240
	5450	7700	17400	3840		1600	955	607	3850	5500	2320	1200	3600	2310
	1100	9790	4430	6370		3310	258	478	2840	2900	6370	1910	2860	2850
	518	3350	3530	8200		1100	1290	545	3780	6420	2170	1120	2900	4490
	3810	10800	753	11300		2300	1170	2010	9860	31000	650	796	812	1870
	1830	17200	735	4640		7570	2630	734	620	587	4390	2960	1490	468
	522	2800	1100	3460		1330	1660	958	3210	103	4750	562	514	1940
	230	5630	1510	3530		1350	14300	2920	1380	11400	4550	578	884	1020
	1960	3310	4630	4400		1610	2890	2710	2320	1740	94	2370	2930	1110
	889	3600	566	6300		8940	2380	230	2450	1640	6860	4500	1410	311
	222	1630	5570	4720		11100	588	2160	1360	1880	1020	2580	1160	4050
	260	1670	3370	2940		7720	1050	159	1510	6050	5980	2740	1610	1970
	656	3820	3500	10300		5640	271	316	4200	5960	3300	2300	2680	2730
	99	4000	136	3160		6920	3150	5280	3430	881	2570	1260	3470	143
	447	3690	1080	5880		6530	183	1690	3190	5550	4740	2820	668	1230
	3740	2190	2230	8810		4310	645	2110	7320	5430	3970	1510	2140	1810
	1160	4090	2350	6300		5490	243	1670	3850	7720	3400	1870	2090	70
	469	1500	3520	6120		3030	2510	3650	950	5990	4070	532	2550	2970
	380	4410	127	4160		496	335	1050	1310	5900	1130	1200	4400	1550
	1010	7960	1210	5430		1140	355	1780	1110	6670	169	925	6280	2520
	653	6100	62	10300		4090	1200	1010	2020	4630	4380	1200	6190	2870
	1560	4420	3530	8600		5140	965	3000	6080	2870	2890	8280	4670	2750
	1010	4980	286	4790		1560	1050	1850	4640	4430	7020	271	1910	1290
	331	10500	2610	5420		3520	187	1130	6810	5200	2600	1740	2790	833
	1280	2910	273	18400		1480	2880	1450	4590	27700	3580	1400	231	2090
	1920	3100	1260	67		2200	2330	1600	3310	5570	90	2060	2480	2030
	2560	3990	3310	6460		464	965	556	3020	5730	464	3830	9260	1260
	338	2860	1220	5680		756	755	3310	345	7750	3290	1530	996	1140
	49	2760	4510	10500		901	5120	1150	6660	4170	4410	1100	343	2190
	207	3620	319	4410		2150	275	1300	2780	2390	2810	3000	3200	3560
	907	3320	1610	10800		693	270	557	1200	9930	4190	1210	702	2430
	1170	35200	3620	3720		803	1080	1310	4390	9400	2780	2400	6300	1680
	2180	3110	3810	8280		569	436	1570	1530	5060	3900	951	416	1730
	917	14100	2510	2730		794	721	614	1740	324	4580	5760	3580	1450
	8890	7030	705	3380		643	857	226	1880	14100	4240	2080	1670	2800
	279	3470	4160	3660		2560	566	227	3960	4190	5330	2510	5610	2050
	158	1480	6590	3890		1180	8770	509	12200	446	2760	1460	3930	3630
	805	8190	1510	4700		2440	550	2600	4030	964	3470	7490	2050	1790
	232	3930	7930	6670		6270	1330	1210	2910	10600	757	1140	900	1750
	1100	3750	1340	5280		2030	1930	668	2340	12500	941	1860	1210	3420
	4030	9410	22700	6320		3550	2550	2140	2680	693	3540	4470	2890	1710
	590	7860	1450	2590		594	61	2940	849	292	3390	739	2130	1430
	5700	2880	14700	5050		2310	1440	2940	2040	508	3750	2860	1370	2660
	1040	7250	10800	4370		4120	546	72	7330	6270	3140	1410	3960	1040
	1470	3770	18200	11200		162	1190	2450	851	1240	1490	166	4100	2550
	6870	15200	22900	5280		3840	1520	1460	4550	14100	6930	5650	6760	3710
	1580	3950	6020	4110		3170	1600	735	1340	13000	402	1640	8430	523
	364	2100	373	2050		4710	671	3360	6760	6510	760	862	4460	1350
	3970	5550	344	3840		5310	1730	2250	477	6290	1270	4530	4960	1380
	144	4020	2430	4600		2360	1990	5560	493	6410	4080	3140	2820	2280
	161	5730	5430	4400		4110	1170	493	4940	5070	566	2670	5240	757
	8010	3950	20800	5060		1010	1210	4240	23800	13700	11200	3810	10800	142
	111	11600	19300	7970		1260	2340	329	22700	3910	3910	167	3210	1020
	1050	2770	3130	7500		3700	565	5470	2300	15400	2680	6510	5280	4550
	1690	3130	3160	2920		2250	2850	697	1380	4460	4130	1990	1700	5060
	1480	5730	6970	3410		4000	2620	1000	7300	7580	386	6080	2140	141
	2220	5280	3050	4210		4870	1290	5150	6710	20200	955	6030	3740	1760
	237	3690	3740	3090		687	1140	70	5220	3030	4250	2040	1640	1810
	5360	4070	3890	19000		7560	696	4500	23100	16200	4920	1890	3590	2910
	883	4240	3530	4730		3000	1410	394	10500	3580	1840	3210	1930	369
	1340	8320	10800	7110		2760	1600	4960	1810	1910	85	1390	6100	2490
	208	5790	9690	6400		2150	624	2790	3780	1380	8470	3820	2880	2710
	193	2470	7940	2810		1360	1990	1910	9670	6970	173	2750	2670	1060
	1290	2260	16800	9160		1590	3720	1130	787	4760	499	2570	2500	302
	1920	4880	11500	7640		1610	131	1590	1570	13900	2840	1400	2570	156
	900	3290	266	3740		583	1250	5980	2390	15400	2470	713	2720	1190
	2830	4910	10300	5350		1660	119	71	17200	13300	962	467	1710	3420
	450	4780	2040	5190		9530	919	1030	10400	8190	5860	2970	924	2660
	709	19200	4880	6660		2660	2330	4790	448	5740	2570	1350	2570	4470
	151	2760	6880	2730		2600	8800	2360	13200	13300	3230	3450	5860	2980
	769	4400	3280	4850		2640	1700	1830	13300	2300	485	1570	3520	581
	589	10800	6990	3050		2040	2410	4960	22600	1470	2410	3210	10000	498
	9450	5180	5740	4360		6230	488	141	103	14800	7320	1390	2390	3110
	725	4340	40900	3200		2830	2930	1380	1320	6550	1170	1820	387	1690
	2610	14400	536	5130		2280	1510	1560	21700	10400	3810	2840	10100	6200
	150	6120	3470	4410		2190	3010	143	490	10300	170	606	2560	399
	2100	14300	1160	742		1050	257	320	1110	6720	2150	2240	558	692
	254	4590	3860	5920		3970	1590	1490	2110	6010	1400	1110	183	924
	2080	9250	1230	3030		3310	8820	4640	11800	1690	2430	167	4360	2190
	2070	1380	1310	3940		5850	188	989	9530	16800	2610	377	4710	3110
	844	5500	1980	2840		1630	506	931	9790	3160	4380	1400	2380	215
	3990	175	2820	4460		5530	251	3060	28700	10800	5340	1220	5520	2700
	1430	3050	6960	6410		2270	340	2970	4580	18000	2750	3170	5980	314
	930	4250	16100	2590		2330	3170	720	14700	2310	2810	362	4010	6360
	905	6400	635	3940		84	762	710	4430	17000	1360	713	8000	1080
	271	7540	46	5180		10300	2600	2160	1110	2920	1170	1270	1900	3230
	266	290	163	8770		8530	1540	1830	1200	14700	2070	2610	7720	4000
	1760	12500	71	6260		878	4290	1400	16500	1440	1740	2460	972	1600
	4050	3190	23	3510		1110	812	2730	12000	16200	1280	2210	3120	1790
	213	727	23	7540		2440	863	916	6180	15100	5500	3660	4170	1210
	587	3920	69	2380		979	257	4130	20200	6060	1750	157	7050	4160
	257	9510	2550	3000		2380	2510	3230	13600	18400	1990	580	1380	2280
	2830	13700	5040	4910		3060	131	1700	14500	4520	5710	2130	4130	738
	1180	3160	23	3510		1430	292	1950	16100	30100	1200	1010	1210	2230
	390	8510	1770	8970		807	908	1830	24000	20200	6360	8990	4030	477
	614	24500	1930	6800		354	3750	2980	1830	12900	6480	1170	4530	711
	2040	3090	23	13300		1360	1700	3280	316	14200	2040	5820	546	2190
	642	13800	1150	247		7100	1640	75	13800	6780	2050	944	832	2050
	3920	4640	23	5780		1770	266	2180	794	15300	4200	668	4160	143
	48	4510	23	10300		823	699	1260	20500	8760	662	3870	4630	2380
	518	4890	24	17100		1840	128	2050	11800	7090	5310	3630	3740	1500
	1390	11500	2000	6760		6240	1620	4230	22600	4950	2560	3750	10300	1300
	499	14700	4260	5440		3530	2050	4210	20000	5650	4080	161	197	490
	558	10300	14800	5000		1450	1040	1420	6920	11000	2280	530	5410	3120
	51	6320	23	9210		440	2990	2140	20000	6600	1570	756	1930	1930
	1520	7610	23	10100		3610	4320	246	1240	13800	1400	3730	5020	8010
	1020	5170	1210	243		1760	1980	225	23100	4570	901	4750	1210	2750
	137	3420	1600	4650		4410	848	1170	5060	12800	2490	1160	1670	6990
	3050	17500	1130	5390		7950	592	810	22900	5880	2580	2660	1340	940
	1460	1310	247	4340		3250	2720	733	2220	5470	2500	2250	1380	927
	964	59	1480	5120		1950	256	3860	3370	6800	1240	2810	1050	5820
	2410	7100	3230	5010		5150	534	2250	922	7550	3550	3740	1870	1000
	1380	9550	173	8540		3170	897	1220	21500	3160	764	831	1930	928
	4410	11600	1080	6040		13000	1350	648	24000	14500	2770	1990	1620	795
	223	10600	1690	9390		3370	2830	1520	3160	1650	1430	272	392	6450
	407	5790	24	5120		2340	279	835	2790	2810	920	1690	1520	1920
	2010	4740	3760	5910		13000	321	2530	27400	1170	689	2770	1050	2390
	1590	15700	654	16100		4300	179	2030	7840	436	2440	2710	2490	1830
	1070	3040	3670	5340		9510	1330	1980	5960	6230	402	352	85	3250
	817	14800	3200	6620		3300	1380	1210	4970	6440	4560	895	1280	3360
	459	9880	1660	587		1220	8210	165	334	12400	3020	1280	3890	1390
	698	23000	4060	5000		3310	5120	1840	28400	2180	2310	1530	2390	1430
	6290	10100	276	18600		7550	61	1960	2020	18300	8050	2360	3530	3370
	2740	8850	969	10200		2330	650	12700	16700	2770	2670	2110	4730	1510
	46	8090	1790	11600		1970	1550	329	13300	1300	306	842	1600	5500
	344	4320	2230	9630		2890	61	69	23000	8100	12900	6280	3560	4000
	557	6060	1570	9710		281	465	153	15800	4970	1170	1650	1060	3380
	284	3480	1380	6630		1780	1920	2160	10700	10400	2230	1030	1770	2930
	1570	2440	8330	9570		613	881	2800	29500	3200	1640	1310	3650	1110
	3380	9620	478	11400		1420	59	2740	10200	2590	7340	2420	1830	1610
	944	4280	18000	6170		10200	2860	704	17600	2020	4190	3040	3600	6630
	45	9740	200	4170		3510	783	1670	70600	13800	635	2180	3400	415
	422	5820	3700	29400		6960	4040	2160	10800	1660	5520	2080	5720	75
	1350	14200	108	13000		2460	3250	3070	11300	3340	1090	2410	6040	1680
	830	3450	1820	8000		10600	939	1180	25000	107	489	3380	2750	871
	2150	8530	3020	6710		3610	1490	1140	24500	1610	1900	2630	2320	4740
	46	5050	24	6440		2480	1510	1790	17400	8910	1920	1260	3530	4440
	254	20700	103	6890		10700	4630	1390	18800	3420	3590	3200	1630	13000
	611	137	99	863		11700	652	326	1440	2440	1820	2470	3200	3080
	640	6010	6090	11000		3930	1660	154	3680	2230	14900	361	895	1530
	152	4660	2750	24000		8480	3450	233	26900	5980	3010	1440	7400	1210
	1690	14100	10600	14200		4030	2000	1390	17000	4790	5290	2410	2130	2290
	100	8130	8150	7140		4200	525	116	7230	14100	2740	2100	1170	962
	884	13900	3110	5340		2680	1090	1590	5950	47800	2990	2180	2160	1950
	389	13300	13400	14400		3330	4810	5180	23000	2190	2880	2110	2790	1050
	1690	3900	162	871		2550	651	999	23700	12800	4290	2690	1140	790
	1150	5030	46	16700		4060	1420	4000	18800	2130	3150	2680	10800	260
	289	16000	1240	19900		1460	1240	973	18800	1790	4440	1460	3350	322
	2420	7670	295	119		1320	3760	2670	13400	2000	2600	1810	3990	2880
	1500	4500	25	19400		3780	594	2010	21100	4940	619	2820	1900	1230
	747	7150	5650	10900		2930	4870	4060	19100	1940	3480	394	1490	494
	1500	5320	81	5780		2030	1340	3140	21000	6520	1480	1780	645	563
	819	7810	8220	6210		9090	4360	83	8930	3430	3400	1200	2460	3480
	2210	7640	4280	6050		2480	1160	640	6570	14900	1920	2940	1220	6010
	2270	7540	2720	8110		3550	1940	1910	5740	207	2890	878	3520	238
	1870	7130	2450	10600		3400	629	920	6350	4730	4300	2040	2670	5210
	1300	14600	4330	10700		3840	4890	2910	7460	4840	3690	1770	716	3510
	3130	8280	2810	20800		9340	5510	2540	24200	5990	2110	1780	3010	2500
	228	7660	1660	4670		3160	189	3210	11200	5860	5610	2540	12000	360
	2720	9250	5180	19300		82	2400	3020	21500	5620	5530	1440	1890	2870
	414	21000	3990	7200		3120	186	1570	18800	5470	3410	2520	7740	2580
	206	7160	8790	6100		252	1980	1620	19700	5400	190	1030	3680	2770
	220	19800	3020	6310		3900	3410	3510	3010	3430	4830	2730	4180	1110
	1230	58	3850	6570		3060	1030	2980	6310	3450	6210	1420	3170	1870
	659	6650	3920	3810		4090	2210	2040	7250	4370	1370	1250	400	1130
	1520	62	3170	6650		3740	1970	5290	3550	5600	7070	6080	5640	3830
	1980	6930	6680	4240		7020	2710	5280	8830	6460	1350	2150	3900	598
	1350	3960	6210	5350		1580	1600	3210	9460	11000	2290	1390	2570	3090
	1290	3940	6450	7370		84	1480	1610	6510	3100	3890	277	87	1460
	2320	4350	6000	4680		450	685	1760	8430	4040	1220	175	171	7740
	2060	2950	3980	7320		2480	2620	2980	3960	6280	1550	169	4640	5050
	2430	3840	6330	5170		2750	922	1890	817	11800	1890	1930	4970	2930
	922	2700	3280	10200		1690	2580	1100	14600	5350	3280	2940	3180	3210
	498	3310	2820	6270		3420	1210	537	2120	4350	1270	1500	3020	325
	50	3380	3720	5510		1020	3260	3020	3410	982	402	1290	2610	800
	328	3320	5790	6450		1220	2990	3020	2350	8970	4010	940	5420	3370
	1840	10100	5180	8140		1950	3030	3380	2660	4040	3700	2820	4820	2450
	1200	2790	5330	10400		3820	63	1620	4700	112	3260	4820	1950	2450
	1060	12500	6470	12600		4140	1180	2010	4310	4990	1200	4930	9640	1200
	3620	3960	6680	9950		2390	1120	3300	5160	7410	915	4030	6430	2360
	3330	2700	14800	5640		2850	122	2700	5100	4670	2520	6980	598	4340
	9730	3630	2340	6000		2360	332	1760	9960	5090	1530	4910	6430	2950
	2320	11100	5520	6740		5950	1460	1580	1220	5390	1590	2990	2390	1680
	831	3720	3450	4450		3740	1670	1850	909	9080	3370	88	2630	983
	1150	9180	2790	3800		3880	2790	1520	960	1600	1340	3730	915	1270
	449	5020	4180	11100		1520	1580	1800	811	5800	3910	4390	13500	818
	2420	3740	1540	12200		5810	1610	2310	3480	6120	4280	2870	807	558
	2610	4460	867	6800		2270	1880	2950	7120	6330	3620	1510	3390	2540
	3390	3630	4850	4630		2550	548	2540	8190	10600	1660	1390	4030	1250
	4520	3690	4360	5770		5790	119	1050	897	5540	559	984	1380	346
	3730	8460	12100	3200		1550	1570	2550	3760	12300	1230	3970	769	1050
	5210	6530	5670	4330		2580	3040	664	2100	4640	4070	2830	4170	1780
	5410	4260	4480	13400		457	706	2440	3090	5260	1260	3030	2380	956
	4050	4980	7230	5630		1230	180	1920	6490	2600	196	431	1720	335
	9050	4090	3710	6500		1140	564	784	1700	9400	276	654	1080	1110
	234	4410	5600	15200		882	749	532	1370	3650	2310	4400	2890	1380
	278	16200	159	5700		1870	1100	1620	1610	4240	1400	3240	4020	412
	431	5670	3120	13600		460	2650	427	375	12100	3680	4170	5420	238
	1970	4850	4490	5580		236	2310	2090	185	4970	1070	4330	1840	154
	587	4110	3930	9030		4170	642	2170	889	6540	3990	907	2620	1520
	2710	4080	7360	1220		4970	625	2530	4330	5550	2080	4200	7820	4580
	3600	5440	5810	717		1690	874	2140	6840	7910	3830	477	94	2930
	1120	3280	7520	60700		3690	7710	3190	12300	5390	3690	2250	2760	2040
	1610	17900	817	48300		1370	1220	4190	1550	5290	2980	4060	2330	1320
	748	3160	4750	42000		2540	340	2620	4850	11300	4640	1240	3300	343
	1800	4510	2710	7670		6790	2620	2520	1480	6500	4030	2130	7330	896
	1660	3290	3150	11300		17000	1420	2020	2900	3400	2510	812	2860	4450
	801	5000	3670	14300		5590	3110	2620	790	1980	3500	2510	87	2920
	1190	8170	2600	4910		4930	503	554	4090	2090	6820	3160	7440	1510
	1260	4610	11100	10000		2460	883	1490	2860	3240	5280	5280	1520	336
	892	15800	3330	3390		2340	782	2120	2960	1830	2240	5650	693	1840
	6230	3810	1490	12200		1810	7850	477	6600	6970	4040	3130	2710	558
	4610	2590	14000	8350		2590	1750	542	3090	5330	3500	6800	2650	1330
	4440	15200	6160	863		2250	4290	1370	8580	5130	1090	4780	3540	337
	3470	10700	12300	3680		1830	2090	407	2010	5810	3070	3710	2870	3040
	1920	2920	3700	3890		1810	4190	641	2480	5070	3320	3320	993	3260
	2170	3910	13100	4190		1610	274	4900	624	5080	9010	544	3600	2180
	16400	6630	5260	4740		2770	435	3260	3490	7190	2500	5420	4450	1400
	1660	57	3410	5160		2600	60	1170	4480	7970	2210	2540	3400	1300
	1870	5490	3240	10300		3850	2410	4250	1380	4400	3110	2590	3010	1650
	770	8140	3740	19400		4100	525	697	613	4480	1530	204	303	1310
	2590	2910	5170	9650		1980	2150	838	3850	5150	2360	896	1330	2830
	1020	8600	17200	13000		1270	264	1230	1550	5690	2400	4040	181	2710
	10900	3280	7430	33300		3170	783	678	2650	114	7910	7360	3620	976
	167	3080	10900	13000		2150	1160	641	3880	4720	4410	576	2880	522
	1880	3810	4380	7850		807	275	616	1580	3000	2540	4780	1660	2620
	6020	5680	324	5490		2630	3550	2090	857	4120	3490	3530	3060	303
	430	5050	2960	5600		2460	3620	1430	1530	7860	1920	2740	2660	1910
	1530	4870	2460	748		5100	981	1450	3210	11200	496	2730	2840	4540
	3640	4400	4250	20800		5220	1250	3230	6880	6130	3660	1410	1910	1570
	3320	4470	4080	9340		1980	779	1870	4370	5810	4120	1730	3260	2150
	5930	3630	2600	4280		241	4070	2410	5950	5490	5130	2670	4740	4390
	5530	3650	4780	8830		1440	7120	1490	3770	4700	3410	3830	2450	330
	5100	7430	3530	5640		1180	1880	2410	3510	2820	546	2480	2550	2010
	3160	4440	2790	480		4160	1350	1700	3480	5580	3200	2200	732	2770
	6250	9270	1510	11800		4150	4240	4070	3430	4200	2030	1360	3380	340
	6960	8570	2010	494		13700	2460	1050	5450	5320	2670	1650	2220	1500
	1610	3610	2460	8660		76	573	1100	1990	3970	783	2090	85	349
	2320	4160	2670	8490		77	4800	931	3960	2570	1720	1140	1280	1870
	3850	42000	3840	6180		2630	3070	2580	1740	5250	3430	2080	6850	1320
	759	7890	6850	4190		3130	135	4950	1600	4960	3910	1360	4390	965
	384	4300	719	7410		2530	1860	165	4650	7200	1790	1200	4610	1200
	374	3510	4010	20300		4400	59	2750	24900	4770	11000	1860	1190	232
	6280	4450	1500	7190		3430	275	316	1040	3830	1360	3080	3080	1530
	3620	3710	14100	64		13300	1790	1810	10900	5560	1060	2690	6130	909
	910	3230	3730	11700		785	1530	726	8190	4650	2580	7650	1750	1160
	982	2990	2340	4790		12400	7470	559	6500	4390	3720	3620	4220	547
	1500	5150	2200	24500		582	1740	1950	10900	5210	3310	1710	5190	546
	3420	3150	1820	509		1660	2490	971	11100	2460	741	4400	3010	3170
	363	3620	2130	7170		1260	61	778	2580	6020	3180	3830	7320	1510
	652	5070	3460	8420		916	3810	2570	7000	3890	835	3210	5100	930
	128	4810	2240	23700		2860	520	891	107	3510	1310	85	3790	8570
	1160	5050	1740	8060		149	60	147	1960	4760	1140	1140	2380	2690
	1510	17600	3690	4410		3180	2210	2200	3680	4120	4060	3210	7570	2850
	2660	4170	3190	13500		1820	4130	89	1510	6980	631	2840	3840	776
	762	4410	4890	5240		2600	3900	1020	3390	5400	3200	3850	3960	2630
	1400	5130	2320	5720		1910	5370	1770	2520	1230	2680	2190	3570	997
	2180	5070	2470	5330		7480	1590	1460	5740	4210	2750	4220	3580	7780
	4260	4070	10100	2970		1880	135	9850	5110	5940	3300	1980	2500	4100
	221	3740	5160	4960		3710	64	1550	9310	5450	178	10200	5100	2190
	694	3300	4330	9630		7270	608	2560	1680	3620	3360	2910	4490	3860
	2140	4240	17300	19600		2380	394	1720	2400	4140	2100	2570	3430	1970
	11100	8850	2720	17000		2590	646	1790	519	3210	1450	2790	6640	376
	6640	3710	4210	6440		3810	1290	154	173	5300	2770	6340	3780	552
	3280	4500	4490	3850		4950	417	1100	3690	2780	932	4120	2390	616
	275	3680	3110	18600		75	186	2370	4460	4040	2790	1890	3380	1150
	2930	4530	12300	4580		5470	1610	876	7280	1840	5420	2800	2620	2220
	5630	18700	6250	6610		4010	497	7760	6590	9860	1920	662	4730	1410
	293	29400	959	4270		3890	258	379	7050	3130	2680	1750	2560	795
	3840	9230	4680	5970		4900	875	1220	94	3480	3340	2470	2560	2950
	1830	3780	4550	4020		4720	6900	3430	422	4620	85	1930	1320	3220
	3170	3830	3770	5190		7080	4060	5890	1170	4970	10800	4590	791	3130
	2230	327	4230	128		6250	6120	2040	453	7100	409	9770	1230	2920
	887	3680	5370	17700		1140	2770	2580	990	5930	2700	4470	4310	417
	829	3250	3110	8990		4450	638	259	4450	6600	1580	3920	9430	1080
	1810	6980	2380	3420		712	815	1600	3890	3320	2910	2730	3210	1880
	1940	6800	6640	5820		5460	6700	1750	893	4820	847	2550	1430	397
	1340	9650	1300	5590		1110	6680	689	3030	3980	2360	2600	2300	2600
	1490	3950	2680	5960		5650	6480	1750	4060	8120	3110	631	624	1590
	1550	3560	2060	33600		2000	1460	1280	4740	6700	608	940	3100	830
	2170	3170	4510	892		6300	8750	309	1690	9840	2120	1560	1560	5700
	1310	4820	1600	23400		1050	5410	3050	2170	2320	1550	3240	2600	924
	3420	4200	2670	10400		5790	5500	6090	611	5660	4020	1610	2030	6360
	2020	3050	3270	3890		2880	1280	1440	1850	6120	2430	9810	827	5370
	296	3550	10900	5440		4570	1120	1730	2960	4750	3620	2240	2430	5280
	3130	12700	657	10100		1040	9930	2780	1230	3850	1780	4750	1630	1970
	452	5480	4610	6540		1820	699	2530	1590	3790	2540	4950	1210	2540
	5460	2530	2600	4320		2400	21700	166	1420	5710	512	3280	2140	2600
	4290	4240	1720	6010		318	3470	10700	865	5640	645	2380	634	899
	6170	4260	3020	12700		538	1500	844	593	4470	6040	2260	3210	3660
	971	14000	3020	39300		2670	1930	1340	698	5620	1520	4880	1770	2390
	1750	2590	2330	6800		907	840	1980	6290	3290	359	875	20800	3120
	412	4490	4370	8120		3630	1340	1160	3680	4700	1310	2840	2390	2980
	3560	4350	5510	4890		8380	7270	1160	5340	4530	530	2520	10500	3500
	291	3250	4900	1640		8830	3250	1940	1890	5400	2080	2330	187	1530
	5250	2810	1450	1020		1280	1730	2390	1930	5920	915	2640	1680	640
	525	3090	1410	13800		4000	1090	1100	5420	4680	2060	4260	1460	1140
	564	9330	4670	6890		3920	8850	476	2460	4370	1770	2880	1440	73
	2250	5150	2470	24300		223	5390	409	1320	5010	1880	1000	374	3530
	3220	10500	11600	7690		2110	1450	8350	3970	3500	2240	2860	1180	3890
	4350	5870	3100	5570		9980	759	593	2890	5920	1870	3340	1470	3570
	5400	5030	8070	744		2040	966	1030	2890	4890	1450	2160	607	536
	3950	11500	2010	8790		3910	834	5500	2980	6700	1900	3020	1760	76
	384	5010	1660	19700		2960	1090	1310	1830	5190	2050	3990	2660	2270
	5410	6120	7040	4320		3410	2100	6170	3440	7260	5050	3960	4420	2140
	1160	3660	800	138		797	4810	2340	549	4870	1020	2980	4450	1830
	4080	4900	1520	201		2820	57	1950	1390	4920	8400	2820	2380	1710
	11700	222	8380	25900		1600	4790	1490	2150	5990	2120	2550	2050	2290
	201	5270	127	14900		2820	2640	323	1740	1880	794	3970	4000	829
	2260	7390	3510	7220		5600	313	342	1060	5450	1400	3950	857	1260
	2050	6400	14500	7110		5760	678	1370	3340	5670	3810	2790	3490	951
	3270	11700	24000	5490		2880	949	2640	12300	5260	274	2160	3850	1020
	2970	11000	3050	18300		4000	2720	2500	5070	3930	1760	580	4770	988
	2780	5300	4010	4300		3890	1370	1620	2110	10600	935	1540	4090	1510
	5990	4370	541	6080		4640	2200	4500	4040	3740	3690	4790	3510	1020
	942	5220	3700	8490		4610	3500	833	3120	2520	5260	1940	2320	2330
	540	4860	26200	9240		2900	4480	152	2310	11200	2290	1400	4370	2100
	6750	11900	779	10700		5910	4060	522	2970	5100	371	896	2860	2860
	5170	11800	544	65		2820	870	924	2460	928	1730	990	2490	713
	943	12000	5320	14900		2160	1150	1430	1440	6830	3020	1080	3200	1580
	274	14800	1900	4600		4590	234	1090	2760	6590	2570	1820	1420	1830
	2810	6970	2110	6430		3250	1550	1070	1450	4600	872	5440	2200	1490
	3720	5570	5720	24600		2840	769	1550	3470	5530	2390	1960	107	1870
	1490	5640	202	4460		2670	112	3000	2180	4710	4990	3470	2160	2050
	1500	6300	1980	4370		3480	1440	2970	2730	2220	4730	4150	3100	1120
	2210	3670	130	8480		3630	699	2190	2360	2270	654	3750	2010	1370
	1410	5900	4140	11200		3650	1510	530	5040	5960	5330	3470	462	1280
	1890	22700	536	3200		9400	4060	1710	2530	2340	9200	81	3130	521
	2620	39800	3950	6210		12700	551	2240	4880	6280	390	934	292	1180
	10700	4530	4350	9580		2970	450	1450	5990	6130	2770	1950	2900	1500
	2240	10500	9700	10000		10700	55	927	5250	3170	1160	466	3470	791
	39	4610	3500	18400		2110	1340	957	1430	16900	3280	3720	2690	1530
	333	3630	2490	17900		1170	54	919	1720	6950	3160	3190	3840	833
	264	3090	1440	4990		3690	836	252	517	3910	3220	3210	8120	362
	11400	4390	3710	3870		1850	225	2200	1660	2510	3460	2110	1770	1230
	2360	6030	3850	8180		2080	741	4400	6150	3580	439	1760	9840	794
	8330	5930	5200	3670		1540	482	2780	3080	4520	1550	724	3310	2050
	2110	5850	3730	3580		5770	547	427	6500	2540	2600	6200	1390	386
	2580	9420	1810	7330		5900	1440	1300	1990	4380	4580	3280	2790	1910
	2600	5540	33500	54000		6280	559	2600	1340	3840	979	4510	6890	510
	2190	3560	4980	8410		5410	3700	2960	2440	3140	3110	3310	3070	546
	7580	4480	4500	11400		6220	2100	3870	1260	5840	399	3350	5630	1870
	483	8090	2190	4110		4540	2790	79	1890	4320	3740	5100	4660	1260
	11500	4860	1030	9660		4530	602	456	2960	4530	412	2540	2880	1120
	920	4610	3170	287		3760	1190	1920	3890	5530	2000	5170	6490	3250
	826	13100	758	2110		11700	1590	2290	1560	6270	1470	2540	2410	2430
	985	6320	3730	4020		5730	5870	1230	6100	2400	3040	2860	1890	761
	815	6190	1480	4660		3190	2440	519	783	2770	2890	1200	2320	621
	40	4790	14600	6370		760	54	1260	7130	3150	2560	1220	779	70
	2120	5250	8960	4010		308	1340	822	3050	6000	8880	877	1450	747
	383	7750	1990	8300		511	5500	2850	408	4400	902	2090	2070	1450
	2840	11500	3180	3230		3530	795	3430	3210	4370	2630	1730	2580	1340
	6050	13000	2660	13600		2950	678	79	4390	2730	2110	4180	2300	1440
	2790	5900	2550	4830		5170	603	74	3780	4670	4030	4260	1710	1770
	2990	4490	4060	6350		5570	2460	1700	2020	3960	803	1880	86	1320
	3090	4890	741	4480		7320	4890	4790	3250	4540	2350	937	5310	2330
	17200	8620	6720	6200		2280	5310	5660	2680	4970	2610	178	424	185
	4360	13600	4180	6060		3540	2530	4230	1550	5170	3450	3350	912	1530
	2160	4770	1830	7340		6300	480	6340	1410	580	3080	3960	2810	424
	4860	4470	586	5020		6430	246	5050	1180	5650	8690	1330	2140	1440
	1240	5260	3490	6180		3990	2380	5680	1450	4390	1500	3640	1200	647
	1530	4460	1040	3600		7960	1260	2860	4750	4420	2740	5130	1590	824
	8050	3360	2440	5530		2690	1960	243	4370	4600	2240	945	6370	544
	4280	356	648	3760		2600	1520	164	3290	4620	6370	1720	100	428
	3560	11300	1630	2860		1940	2860	2440	739	5080	2310	707	3650	75
	594	9360	4990	4760		4780	5180	5380	2410	6790	5260	1730	3630	843
	3440	11300	2270	4910		3180	1340	9880	777	3460	6300	520	1720	1700
	176	5720	5120	5100		852	3620	7940	2780	4920	7360	1700	3230	2630
	7970	7190	285	8130		4050	173	972	475	4750	2310	472	1950	662
	2420	5820	2030	4020		1770	1020	923	4290	4790	366	1650	5420	896
	951	4540	3850	11500		5830	1430	7640	4390	7330	2380	10800	2940	514
	10300	11900	7410	4370		3010	809	546	4830	5540	1990	2610	3580	349
	3280	3600	350	13600		5810	5840	1150	168	3510	2800	1640	8090	1090
	4380	9370	3620	5500		6920	3880	4320	3930	6550	2470	2820	1350	3080
	1350	4350	949	4540		23300	1610	9790	780	6010	2350	11700	3870	1020
	4540	9140	3750	6570		2550	2820	2830	77	7660	912	376	1900	552
	11300	6430	2910	5030		3450	2120	4480	180	5260	7160	5610	4470	910
	1120	5780	14300	6130		8160	1560	12200	80	4940	1660	4560	548	1890
	6620	5320	403	5740		5730	2120	610	1020	13000	10500	855	5450	1610
	6130	14000	364	5770		2340	1150	913	3170	5920	1070	5200	2070	723
	4790	5040	1090	5080		5740	60	1300	1720	5150	7140	4130	2960	2790
	168	31300	763	1240		3330	732	1030	728	5510	300	2940	3680	2130
	4830	8550	6430	2570		2400	264	2120	1490	4620	3970	1870	21400	354
	2780	15900	63	899		9810	519	1640	324	2560	2330	1560	111	722
	21100	6370	1090	9420		5220	802	187	7040	5450	3130	3060	2830	456
	4840	3890	1710	11700		2890	813	8810	4710	7060	2210	6530	291	788
	4940	2960	2280	248		2650	236	4240	1800	6230	2390	1730	636	1250
	27300	3300	3290	10400		4560	1220	481	1810	8080	2460	6520	2710	2790
	11000	6610	211	3630		4670	2000	11400	1030	227	3920	5170	4360	315
	14500	6230	127	4840		4210	969	7510	2630	5940	1720	2880	5240	570
	96	6610	757	6020		3220	2190	3040	76	2980	8440	3720	3050	1390
	241	1910	15900	10200		6170	1320	750	1040	6950	1760	3250	95	2460
	1870	693	14800	3890		708	1210	1410	1920	6440	3050	1700	425	866
	3120	14400	27400	5170		2470	1250	10400	3490	4800	1750	1840	4320	1230
	2120	4060	5250	482		9160	1230	1080	2770	6530	1970	1220	10800	353
	2070	4100	2760	3670		4530	167	20200	2240	4520	4800	1570	717	1250
	1140	23700	1210	4990		21400	2620	837	3120	4950	757	781	3440	354
	1100	8760	2770	2450		506	2090	2270	916	5270	3990	2160	5540	1250
	594	7220	1480	7430		2150	664	9440	1790	4090	1690	3010	3910	243
	11500	8510	3630	13800		4240	956	2890	2700	4590	3340	1730	1710	1070
	2940	4370	5260	846		4260	566	2470	2640	5360	2460	3870	1300	1490
	6600	6840	518	859		2680	983	6280	1430	4370	4140	1510	6100	621
	2890	6380	3500	107		154	54	4950	244	3180	4030	4530	1160	401
	13800	7190	7270	4230		4420	1930	398	4150	2350	1580	4250	7270	540
	2080	12100	417	241		2060	477	4760	352	7160	2460	4800	108	741
	4710	4560	6320	56		4250	3490	8490	3720	9740	1760	3780	8570	1990
	617	123	6270	11900		1200	2590	1990	1970	5940	3400	2310	10100	699
	3160	4260	3580	22200		1990	869	2770	4210	10300	5700	2180	7810	142
	2080	3850	995	174		3650	1420	91	5380	2270	2190	668	9300	1450
	872	2880	2270	12700		3610	541	83	3180	4500	3260	2980	4430	1540
	2870	5640	3020	4940		6590	345	12900	3520	3190	4240	2250	1100	872
	4220	6390	1390	297		4480	673	1010	7330	7230	880	1840	3100	331
	3060	1620	2630	4580		3960	794	11000	476	1890	3760	1150	413	398
	4540	4190	2080	223		15000	876	1590	165	2660	2700	4450	177	2390
	3170	3600	4490	2300		3980	477	1600	1700	486	910	4250	5460	546
	614	7920	1580	4630		4230	1950	4280	5450	3670	2470	2370	5210	1780
	7090	9090	5770	299		2420	1410	10100	3510	4590	3170	3250	4530	421
	3470	378	5520	4400		2280	1620	2120	79	1240	2820	2810	1870	1120
	1620	7580	2140	4250		3810	1280	6900	1040	1290	984	2670	14300	1140
	1350	6650	3960	5740		2200	2630	3200	4630	2130	1010	2180	10500	752
	633	5490	1340	166		3750	2470	11400	2870	4850	2850	3440	496	392
	3240	4920	485	4710		1110	8270	2690	5290	6190	89	5340	3950	1370
	1410	5320	2810	6600		2970	1310	6140	3190	5640	2530	2660	4090	324
	7430	6390	3380	5450		2630	1060	1060	1750	5170	654	2050	4150	142
	1640	4960	1220	7950		215	1970	2760	6990	6040	2470	2930	100	474
	1640	4930	3080	5500		10400	633	198	4600	4250	274	257	1220	193
	5590	9350	4620	4400		7160	1010	2980	4930	3610	2740	1160	4590	75
	4740	3930	1250	12400		6740	2270	1130	1550	584	2640	467	7790	146
	4270	8010	5440	6770		5430	1300	8710	5670	6380	447	184	5580	534
	1820	3920	1020	4950		2570	3240	12400	447	422	203	368	1230	33
	4040	7480	2550	11400		5380	726	2150	647	3390	1620	357	636	603
	3460	9960	1840	5210		2750	3380	902	1940	5220	1860	2440	192	607
	4610	4520	2370	5260		4490	1480	3810	2680	7300	1070	394	2730	152
	4380	3540	7380	3680		722	2670	1380	2490	829	2830	5140	1300	1460
	5560	9740	9060	13500		5190	911	1630	4080	3520	2870	1730	9870	405
	1180	10600	7920	9300		6240	233	2000	2660	93	1700	3860	2720	75
	8690	5770	8250	5800		9600	1310	171	4040	4810	1670	400	1240	1560
	797	4540	4310	16800		3720	1110	820	5640	4140	4060	4280	2640	1090
	3260	11700	4550	2210		729	964	3970	3460	5060	4770	1110	428	1660
	7780	4770	9130	12100		3070	1480	4190	4640	1100	2600	4810	2790	932
	3420	5670	3570	4270		3410	9790	2990	1460	3550	4190	3940	3940	166
	4210	6180	3410	2220		6830	181	4170	4770	3780	1540	4120	6390	1540
	13100	35300	216	17900		6020	3890	5270	4610	5290	389	739	2560	574
	1470	9280	5980	3030		7040	381	1270	2170	2400	407	2340	1540	664
	1930	4290	5870	6350		459	297	6220	5610	16100	2490	1600	1950	1630
	1360	4030	8440	7790		755	2990	940	19900	1380	492	2780	2500	1780
	3060	7140	4690	3230		4630	418	9920	1050	7200	1370	946	1810	952
	5660	23100	5240	7870		8500	1680	4250	3250	3260	1940	4040	2440	1190
	9030	7380	5630	7760		4090	3440	1230	2590	2810	722	2530	10500	384
	93	13600	5910	7730		3640	1080	5780	512	3420	1300	3240	6570	212
	46	4590	2410	113		11500	537	701	1170	3800	1040	1880	2930	857
	517	4320	1510	4260		1210	1260	1330	2350	3560	4640	1330	898	1010
	936	10600	2800	9370		4660	2160	1430	1270	2680	3340	5770	5230	1290
	580	50900	2180	6160		3750	56	2910	755	2380	4790	7990	10900	2090
	2760	8270	337	5790		4650	1320	18200	5320	2320	5490	2310	7920	1090
	11300	5340	2310	3720		4150	2880	999	600	1440	3420	1140	2180	1880
	9210	5230	654	2550		7120	2720	3200	2770	2020	7870	2060	2270	1640
	7290	9830	4450	6700		4510	794	2200	4730	7850	1300	1850	3340	526
	2650	7330	792	262		3430	55	186	10800	1750	5330	1120	5600	207
	3430	6060	69	2630		447	998	2360	2530	531	1560	3800	2070	338
	4660	8760	5110	4840		7830	1140	415	1960	1140	190	1000	2140	1580
	4590	5760	1000	2110		5940	1710	3420	2310	4670	1100	2250	11300	320
	4990	35300	1070	1990		6830	1030	1680	1790	2690	370	2420	3750	154
	4360	126	4930	545		4120	1080	1020	2550	6870	74	4340	1010	1950
	1750	4120	1580	5900		5070	1990	6240	1510	1930	5480	1280	4930	2130
	1130	7210	626	6730		4550	826	1870	4890	6890	1980	1120	2690	134
	1650	5020	2370	742		6110	2320	17300	5520	675	3140	2500	2030	891
	1360	249	5270	14500		8780	2070	4590	6770	7310	4890	4500	2740	69
	44	6860	6270	13200		18900	1570	1040	1240	6540	2000	4420	4170	1790
	10300	4580	6080	4530		3750	896	1050	10700	4600	2520	7360	2140	2160
	5960	4520	552	621		3520	866	665	2010	7990	4910	3590	84	1630
	7280	4930	1360	4700		7370	1860	3430	2550	12600	448	2310	807	376
	5760	5680	1400	4410		2850	3250	3350	825	4790	1840	957	850	2830
	1760	5420	809	114		5800	505	878	1230	4410	1420	5400	2460	1840
	2030	9150	659	4430		6030	2480	89	5310	2690	1550	1360	418	2790
	1120	5940	4740	1580		3270	1590	2900	1950	3340	1190	2580	419	1180
	743	3860	192	56		5780	1640	4410	5460	2510	2000	1190	2100	2170
	589	4510	992	7480		8110	2840	7370	5410	2260	1330	1670	3380	1390
	146	11900	2450	9450		4890	321	1730	4460	3120	3260	3750	1220	580
	156	11200	1180	11700		2820	666	3760	919	3670	3700	4150	1380	807
	1440	9450	312	5640		3680	3480	241	3700	97	5880	411	3470	1240
	319	6960	412	6790		4130	360	2440	2360	463	892	1730	3910	2020
	1960	7140	1430	6170		4800	735	2270	1830	1160	4850	96	1920	2810
	736	7800	1790	1660		10600	1580	183	3620	1550	6070	1750	1760	4850
	467	9500	1420	5340		4010	3180	10000	5180	1010	7310	4990	2680	11100
	494	6170	2260	29600		4000	2250	4010	2930	7110	4460	4480	1300	6260
	2100	7370	6280	8570		4050	855	1160	1690	1730	775	3650	79	3250
	2580	4510	404	23300		3150	2100	4400	1850	4070	6510	84	1690	5670
	69	5610	57	3520		5170	626	663	558	15000	480	6980	1120	3330
	108	2510	2480	4600		4300	819	8310	2180	4120	6140	1550	484	572
	4810	5550	1610	316		2720	1020	1380	4000	4880	467	1320	2270	1110
	367	5420	797	404		2580	359	775	7040	4270	3770	1780	3200	948
	1490	943	296	3550		806	172	2670	2150	8800	588	7180	3400	2080
	5550	7030	980	4710		218	1840	788	2640	3910	791	4100	4950	2470
	73	11400	762	107		4210	1260	1720	1870	5550	7770	2510	4840	4950
	1700	35400	492	11000		2580	395	6890	1560	1180	4480	804	10700	1650
	3510	4830	1200	7350		439	667	2220	2220	9060	158	3220	3940	115
	995	5430	577	5060		3760	986	8280	777	4220	410	6050	6370	236
	3510	2010	356	230		6660	349	2950	904	7320	7040	2380	3000	57
	683	501	200	5530		3420	588	7080	2300	297	3810	2940	1890	2120
	1340	27200	1270	584		7550	901	5170	1550	1480	6310	8130	3870	2560
	425	4160	6510	4800		1290	984	1490	4400	905	2690	5350	3380	985
	543	4100	1300	5670		5210	62	638	3600	192	1440	2200	3500	795
	1170	6710	189	6720		4010	328	1890	641	4410	671	3100	3740	1680
	382	11600	7510	13300		4890	1810	1800	7430	2470	2470	1960	2510	530
	340	3200	1450	12100		1160	4570	83	2170	340	4570	2350	1280	2530
	612	5980	1600	109		4800	1850	3570	9200	3260	1690	2810	2540	1600
	770	5010	344	9290		4450	2310	2480	2170	3040	2250	2880	1150	4890
	1530	12400	3240	13500		3790	2110	3920	2990	3380	3310	7290	3090	1760
	799	17500	1700	259		4830	1680	3700	2940	201	5140	3810	1950	4970
	73	5980	216	11400		6020	641	1610	3180	4990	1490	3660	2810	2530
	1070	31800	1830	61		3840	732	5050	3720	4990	1670	3800	356	179
	371	6000	649	8470		4600	537	7000	340	6210	2940	3320	1340	3920
	400	17400	511	5940		430	873	215	182	2540	345	851	2930	124
	910	4790	559	10200		3060	2680	781	1390	3790	3000	444	774	2860
	70	4280	436	853		5870	200	7560	3310	3560	839	788	2620	349
	1440	598	12400	7030		5090	2260	11300	3910	3090	2750	2260	3250	2400
	34	17100	8340	285		4640	4640	15500	70	2860	3030	3520	79	575
	262	4840	1650	8450		7540	619	2650	864	1270	1800	2710	462	261
	1280	11600	1240	3710		3830	4970	533	4090	1900	4730	3180	6720	2480
	2770	4760	454	4730		9590	1180	85	4560	3280	7010	6800	5320	1640
	3370	5540	686	7910		4770	205	1890	4480	11000	78	8230	875	4720
	2070	6650	1830	6810		3780	1410	1870	154	5000	4940	2270	11100	115
	2250	7310	5200	5360		4660	2820	1280	224	4420	1080	3480	260	1460
	2410	6170	63	4040		10300	3230	3190	2920	5560	2150	1340	2820	987
	224	4180	431	5040		4610	269	83	3240	5330	2600	5580	2940	985
	184	6770	2950	354		6100	10400	7310	2210	6000	828	190	10200	268
	2460	5500	589	4540		10300	1920	3420	4760	305	5630	291	7690	940
	381	5670	5060	309		3470	4670	1330	1850	3940	6100	3530	6110	403
	1890	5230	2550	400		3620	1190	3290	963	92	1730	3570	2160	662
	6790	5200	2010	8790		2750	4510	93	2610	1870	1550	1360	836	1460
	2830	68	1790	6990		6050	3850	185	6900	3430	3120	5060	5050	1020
	820	17000	5930	8180		7900	561	1330	142	3300	3460	740	6070	2300
	34	6200	1440	8090		5420	2020	270	4580	2800	1620	4690	2460	992
	2410	10000	134	11300		3780	8540	97	232	3190	254	4540	963	1220
	1730	6890	1330	54		4660	2140	996	3840	1330	616	2610	5370	1810
	1340	5560	3550	3640		6840	920	1410	875	3740	181	2160	6030	839
	1470	5960	1920	169		2220	5080	7110	312	3370	3120	4050	2020	1670
	788	7370	1250	166		4360	421	635	486	1900	2880	153	957	1800
	2130	8530	1170	5560		441	883	6730	2840	989	230	242	4250	1600
	33	7670	61	14800		622	2760	4060	6400	4900	6550	4190	551	6540
	1570	3340	1750	18600		2070	289	20200	984	4840	2920	3100	89	177
	38	6630	4930	17100		2930	1340	10700	450	4440	2610	1650	704	309
	1720	5740	10800	11800		6300	2870	3730	1120	1880	3240	2560	12200	401
	250	5230	3300	12300		11000	3190	5050	1300	5410	3620	2650	5490	1680
	2740	8290	1500	361		5810	1490	7240	5060	1210	9020	3180	3780	246
	2380	7210	914	18100		3000	19300	516	7270	6100	1950	5720	2330	2800
	296	4150	498	3780		4760	2720	4020	185	2020	3090	1420	3740	1060
	2440	5260	1730	4930		4090	297	3100	2050	1350	4670	1460	3350	921
	405	5130	2430	7270		8000	1300	798	2850	6810	3170	3850	3430	8420
	3080	5520	116	11500		3530	1260	2950	5160	2380	7500	1550	2370	57
	3700	21500	3180	37200		11600	3670	388	2740	5900	930	960	1890	1610
	765	37000	3680	3560		4740	3190	1240	2180	450	344	3070	4920	5980
	10900	11300	2360	5620		5320	2890	4790	1550	7700	79	3110	3670	3740
	1410	4990	517	2340		7330	998	96	2230	444	3040	69	5450	178
	3040	12800	1710	3320		2780	2150	185	148	5130	1800	1930	5430	4390
	152	5250	1410	1970		3380	63	397	681	2200	1350	4910	4700	655
	891	4310	262	3410		4820	3130	3510	646	295	4950	5180	80	2420
	170	7970	286	9710		10200	784	177	2650	6380	657	2170	4040	1340
	5230	6120	446	4460		19800	2760	8590	3410	333	1610	3460	2890	188
	13800	5890	199	5210		11000	128	4280	368	216	3020	2960	3660	113
	6970	4840	1570	268		8820	437	6680	2180	13400	1990	6530	3820	930
	12300	11200	820	5700		5620	130	4860	589	4460	1790	1950	173	1930
	2250	3550	2490	17200		11000	1870	567	2980	5750	1930	1930	178	181
	1130	8870	951	10700		4070	2080	2100	73	1330	4840	692	269	121
	2720	3600	942	7040		7650	725	2320	1260	3640	2160	364	4100	1370
	9480	5260	531	2130		9500	870	295	5030	4240	6250	629	1960	2520
	1100	5200	1450	8100		5780	443	8480	1170	3910	607	710	6260	58
	137	6410	568	172		9670	1910	7250	2720	2920	3880	344	2980	3850
	323	4750	185	6480		3400	2780	9510	2640	4340	13000	7420	3180	1480
	814	6920	272	7770		4210	2940	8960	825	4920	665	1750	6250	3230
	758	5010	1710	4040		3920	618	289	5850	5360	3120	357	3550	55
	570	7660	197	4280		2770	2230	181	4530	6220	1710	2100	3640	1030
	411	5140	923	5380		4010	62	405	1750	6130	2170	3800	3120	582
	850	4290	2350	6540		11900	1070	3090	1470	1680	2000	71	3670	658
	2070	61	814	7110		5600	74	11300	1180	2280	1520	3850	6530	659
	660	4580	2850	5780		4760	445	16100	2070	7410	2040	14500	8750	4970
	2140	4190	1660	15000		3250	2170	7670	740	6570	3150	338	5390	6030
	862	5410	1720	5560		5480	2060	3790	1140	2800	3560	151	3120	726
	493	7880	1660	8280		3940	710	858	4620	1010	251	6920	4250	3400
	882	11600	2000	8260		6010	138	13600	1250	229	2770	1380	2140	123
	33	7270	332	9080		6290	199	258	1780	5490	153	887	734	56
	912	11400	1760	5690		7490	2950	1570	2600	2900	4110	888	1510	1150
	696	21900	880	7740		10100	62	4050	146	2580	1250	576	9900	2670
	1420	5140	2050	6960		8800	1810	3830	3030	4410	2760	142	6890	2720
	160	5940	1800	6630		20100	560	2870	4520	6800	1560	156	587	3530
	1440	5580	2800	7300		4650	138	3680	8620	5180	1330	553	180	4570
	382	8110	2010	8000		4930	984	3330	2620	3870	4290	7560	1020	1530
	2360	5260	1430	5260		5000	2160	1650	1600	13800	332	5200	5180	1600
	898	4750	3110	5120		5780	3620	3140	506	5170	1610	1690	3120	3290
	1980	7580	2790	3550		4320	626	1380	71	6200	1800	155	6710	2320
	3590	7720	2760	6090		5190	426	582	212	5860	1480	6920	929	125
	2310	4220	4220	5560		12700	888	1370	1270	4650	669	74	4610	856
	2270	5990	602	11500		3110	5110	1510	1700	8990	929	737	3740	1340
	6200	3550	1440	5460		5850	1040	450	3980	6460	2690	775	4230	688
	6510	6100	302	4860		5190	2710	1300	788	6000	1040	608	984	9340
	2710	5710	579	5430		4060	616	3660	2370	9360	1200	2550	2080	1950
	9230	5200	4530	4870		12500	2360	1320	755	5510	3800	2310	1990	834
	771	4800	3630	4910		242	630	587	2750	5440	1640	1740	2040	1330
	3550	5290	3610	14900		4100	273	1290	2330	11200	1510	227	467	2320
	1430	3290	1360	6550		4560	496	4360	1980	11400	842	2080	448	1640
	5170	9500	1100	5550		4660	1780	700	20900	2750	1790	5060	4700	1350
	1140	4990	20900	9180		6490	1010	3390	1300	110	2190	2950	2020	979
	182	4540	498	3930		4840	1550	2910	1630	4810	2000	2900	5800	631
	33	4470	1620	8450		7280	5490	340	141	6540	540	559	380	1210
	968	3640	1080	6190		2590	718	1180	2250	2880	3570	2170	1910	1010
	589	4310	1480	3490		3610	13900	8640	680	2130	1820	1250	947	171
	3050	2070	1680	5270		1960	5640	3360	321	3300	1910	980	5500	1710
	2440	11900	572	8850		1460	62	3100	2820	793	2310	1590	4820	111
	238	4090	749	5140		4770	538	798	5290	12300	424	1240	1620	3580
	3280	4870	1870	5870		7570	1090	376	5440	231	3100	1850	956	3910
	2520	5300	1060	5810		4400	777	80	3690	942	6720	2650	4680	242
	161	2910	3720	8440		6400	4760	1520	751	3040	2030	1980	2940	544
	1430	10300	1540	4700		5130	775	936	7220	9850	5980	4400	92	430
	601	10400	4360	4350		6840	1500	523	153	4130	1790	5230	8340	534
	19400	5420	1530	5030		13500	2960	334	5400	6950	2520	5490	615	395
	3830	1060	239	5190		6130	2820	2640	3630	6110	369	1900	168	850
	4720	12600	3270	5270		6140	3830	2700	161	7370	6390	1180	3230	753
	98	8350	9550	4150		2750	202	4090	659	1140	8530	1750	4730	1120
	1940	6700	917	6380		5750	1930	2220	3850	2310	388	3020	2540	907
	992	2990	266	2290		9480	840	727	138	4890	6560	1540	4050	462
	2770	16700	860	3850		7850	5820	984	345	4640	4220	747	169	4060
	2290	6770	2440	5550		5210	3450	3790	1470	5060	4290	4470	1960	2940
	2230	251	5480	3690		5590	4330	3170	1160	4770	7010	3300	422	3750
	754	5740	279	2320		2790	2040	2540	161	6680	2450	335	373	272
	626	11400	1220	8870		3350	4680	4050	2330	4840	910	344	829	2760
	528	5070	1320	9330		3410	1760	4560	2860	9920	1040	2300	1180	4360
	2670	3690	1560	4340		4140	1370	3210	2870	6970	603	4630	3690	573
	987	6350	1950	9580		3230	2160	2320	2870	5770	1790	1510	3770	4020
	354	11400	787	8610		3870	6040	422	924	11700	1930	3910	1290	2800
	2150	4090	1250	4130		11700	7140	1540	6700	915	1920	972	5280	1450
	2670	7510	8200	4320		10100	6110	1480	2300	3030	2300	905	1010	728
	3690	6600	2680	6130		2500	874	1830	4400	10700	1560	1510	4570	3560
	567	6610	1360	7390		5400	1460	2000	2510	1910	1570	749	3970	933
	3260	8240	211	6670		4790	2670	2000	1190	1580	2220	2220	1420	1130
	1040	5640	2350	6250		4820	1780	1910	1540	2260	3960	3870	2700	1840
	1420	5190	840	2720		5970	1160	1430	1440	2370	1110	3090	2120	4730
	1190	4810	3550	6030		4430	1280	494	3700	3020	1780	2190	2680	5640
	3740	6950	590	4710		919	1940	1280	4330	16800	12600	1570	167	3200
	1140	5260	1070	7630		5230	3160	351	10300	3090	1120	377	3380	5940
	4760	4530	531	8060		2370	290	1650	11700	6290	75	1260	4000	6510
	2070	29400	1190	21500		18000	1130	3040	757	1370	516	3440	5090	5110
	1030	5290	712	7740		8320	2720	2460	788	9480	3340	1160	2380	2320
	506	6150	10600	5240		1620	2800	4080	1030	742	5400	399	4600	5260
	469	12500	719	10500		13400	4080	3230	3260	5030	2260	2060	2970	5830
	1220	5170	280	63		10300	1900	2680	2560	5130	1150	710	1100	5060
	1260	9480	5040	8800		3680	2120	2500	1730	2110	249	897	1130	1590
	913	4980	451	11400		7300	3860	2340	1980	8340	3620	1510	3680	6170
	1240	5840	2110	8710		2810	3770	859	6750	4410	1580	1450	1600	1670
	6100	7250	575	5420		1860	650	970	1210	3670	2940	4150	1390	739
	1090	6260	4430	4270		6570	603	2080	1550	861	2520	1140	3140	4000
	495	5390	124	5580		747	767	1000	591	12800	1760	3960	811	4910
	102	11900	57	5680		5280	729	3330	2320	1630	666	1950	7290	465
	726	5370	1480	6760		5560	1240	2060	1350	99	1370	3090	2190	1660
	402	4980	62	5260		6230	489	746	2810	477	3260	2770	2800	1650
	712	4240	1610	4060		6340	344	1100	2460	1230	2470	7440	2440	372
	539	4480	288	316		1030	2550	2450	12300	3800	3620	2270	5950	4590
	409	3960	397	5230		5740	1330	2300	5080	5710	1380	916	1040	7120
	6890	4150	2130	14300		616	337	2670	11200	3700	1570	1330	4180	4750
	6130	4890	716	4580		2000	1900	2910	3410	5260	3280	5070	365	3010
	1110	6060	2830	4180		14100	540	2440	2380	3890	2610	1720	10900	525
	1970	4950	962	16000		5260	1570	1590	1130	2380	2370	493	486	3070
	1150	6190	2330	12200		5430	1980	169	2750	6340	2930	7730	3670	1550
	212	5100	4690	4310		3730	3270	184	1850	4470	977	3860	6320	3610
	407	11100	1620	26800		2320	386	2740	2130	16000	690	5270	2090	3090
	343	6590	1560	5760		20200	419	2810	1820	10700	2360	1920	8460	3480
	97	4730	1670	5630		6610	1960	877	1420	4820	1200	1430	84	83
	2430	5200	2020	6130		3580	2400	663	4810	9540	1800	172	6990	1350
	570	3580	1580	12000		1310	209	155	5060	6440	1720	1550	4580	1580
	281	4150	6460	4000		6880	1370	2730	5220	5280	2900	3810	4100	2350
	383	6210	906	8790		6550	154	389	12600	6770	3810	2720	352	583
	1200	4820	1140	13300		4670	3290	331	3820	3200	4430	3840	2600	1160
	3680	9180	363	5280		5150	1850	2330	3530	6220	1900	1760	270	2820
	2910	5260	5680	3560		4160	49	2850	1730	2360	1390	94	168	4780
	885	6450	2090	4410		3850	4530	2690	416	2590	1020	10200	1380	4350
	2620	5150	4190	3320		2010	1270	235	1060	4930	5890	1780	2360	3290
	1480	5170	874	4820		1430	1970	2070	5440	9850	1850	608	5180	5390
	2270	14500	1380	11300		535	304	10600	5800	4610	3010	3250	1160	2340
	1500	5820	732	12800		331	3910	3240	2220	5510	811	3700	2940	4070
	3220	5370	59	33600		4640	1570	3720	7830	3580	1630	3200	517	5660
	1080	4240	6540	4400		3670	541	1360	3550	4510	3830	1760	337	11100
	466	4880	26500	4790		4800	3000	2290	9010	5010	73	7290	2170	2040
	762	5560	816	24500		3030	4630	5490	4290	6040	1730	7950	2600	7490
	1180	4480	6890	2630		3400	996	3230	6840	3580	7420	3000	3480	3870
	2220	9200	1420	3920		3800	1410	2950	89	6810	4040	637	4500	857
	1060	4510	3370	3980		2180	1280	3070	4240	6150	3660	5180	2910	1870
	1140	10100	5680	5910		2070	1650	2650	2760	4810	228	928	9030	3000
	873	5210	2020	4750		3600	2600	1230	6160	5150	901	4630	6760	473
	270	5900	7390	3410		2520	3750	1430	2870	4730	835	1460	3790	1440
	5030	10300	1630	3560		3050	2710	8290	6220	7250	659	3240	3010	4200
	329	8560	1930	3500		3410	919	3050	3670	7220	2320	1920	477	3950
	1070	6240	1130	3070		1500	1290	1490	107	11400	448	2840	14100	3710
	173	7870	264	4940		3810	2280	2960	9950	8110	4020	1150	1700	3630
	285	5690	16900	3070		2440	7400	4960	2630	6240	1100	2700	366	1740
	108	6010	1260	21100		3750	380	2400	5160	7320	3190	4290	1790	1540
	1880	9380	213	4180		1010	1740	5620	1190	4230	5070	2480	15600	3580
	406	6960	1470	5160		16200	1370	925	1910	6440	2770	4070	930	958
	582	5620	311	3440		485	1700	1140	1980	6980	520	1900	1880	1230
	1160	8190	509	5580		1830	721	2950	208	4280	2770	759	3810	1030
	516	5460	1100	5760		1360	2430	82	3080	5590	711	3190	1500	448
	225	14100	1710	6230		5990	603	526	2510	11600	414	1390	3030	4510
	3890	6570	2170	4340		1660	824	359	3230	4260	4810	1820	6420	2120
	1330	5770	991	6790		141	881	5140	2850	4230	157	337	5970	5370
	2370	5730	372	20800		938	1880	724	3310	5830	2780	178	4730	893
	2160	6550	1110	4270		1680	1890	3290	1180	8880	4580	1980	3170	3280
	1450	6030	692	2970		679	2670	369	3240	4730	524	684	2640	1350
	1040	13500	385	5050		1110	1980	252	5860	5000	5750	5060	4910	969
	3310	5260	293	5350		1070	1230	78	3230	4670	404	2060	3440	3040
	1130	14400	622	4410		1680	362	820	1940	4670	2860	6100	297	2530
	2120	7260	2140	2320		6240	487	2770	1770	5180	2400	2220	11300	2780
	824	190	2450	5750		3130	433	1890	5890	1960	3620	2150	290	541
	865	4830	3350	9600		1980	227	2900	1790	2070	3780	169	14200	4850
	931	4990	286	5190		2200	3360	509	3870	9920	2530	3450	989	1610
	3340	17200	752	5560		1730	3170	4560	5030	5580	1850	168	1700	79
	638	5900	2880	4360		4590	2730	3750	2820	3360	3820	164	1600	2650
	1890	5460	1680	6200		4400	1010	1270	4460	8160	2930	2280	333	4990
	789	7020	1350	8400		4460	1510	627	4230	5280	1380	4870	1170	1790
	159	10500	3300	4140		2050	1840	6690	755	5810	3080	8670	578	774
	1380	7100	123	2890		879	767	244	11700	5490	4170	409	1520	5740
	4500	3230	496	3160		2430	4010	1100	4520	4950	156	4420	5800	1220
	1360	5920	2290	4080		1800	2350	2420	1210	4290	1430	3270	1060	4320
	269	6790	3120	2310		1580	1180	2440	12800	11200	3570	3420	1550	1180
	52	17300	2560	3950		2000	2450	2790	3810	4560	7010	3280	972	16100
	3790	5860	2370	2150		2260	2160	2670	3780	4440	2520	2790	431	924
	1170	10200	17900	4560		1310	612	4060	1880	5240	364	2560	214	3840
	415	7820	1890	4320		1490	2530	1210	851	4660	9330	3430	297	943
	3410	9240	58	10700		1670	1540	1810	2220	7380	920	6250	3360	3570
	2010	4640	316	14600		229	711	2700	2430	4940	2000	1810	3590	1310
	1780	8880	2910	2880		1310	1600	2500	189	12300	3470	1660	606	4640
	3980	3230	1610	3870		2870	50	2190	3730	3750	943	2830	140	4670
	1420	8950	146	13200		3280	975	2620	279	9610	1050	3320	3920	166
	2150	647	514	15800		4460	3470	843	494	2980	4070	768	139	3270
	881	732	1900	7510		2970	3280	3560	4580	8300	1410	252	589	2630
	737	5260	1790	10100		1770	1080	2360	7310	3900	2920	3920	721	932
	2950	4890	1840	22000		1070	2710	1900	1770	4370	748	3370	11500	82
	3650	6080	301	3310		2090	1430	7430	3690	5870	1250	3360	70	2060
	2690	6950	1940	11300		222	553	4950	1560	10100	8350	7600	10900	956
	1220	24500	1950	3360		4120	589	5210	12400	8200	495	2120	579	6290
	1790	5160	973	9800		4420	892	3640	825	4900	783	2920	2850	1730
	2300	6110	694	11100		4450	2070	3080	304	4920	2310	7470	6220	5090
	1600	4400	1870	21200		4380	1130	4870	842	5290	1940	11500	1500	700
	4910	4550	523	8720		3480	2960	3520	11300	5310	1030	1640	1360	1730
	3720	10000	1290	11900		2940	885	4500	2450	4160	1950	2470	2080	3330
	1080	5750	5730	406		3810	1990	355	617	4140	2540	1100	2680	1630
	2010	123	1550	7120		1680	220	196	7430	4600	2630	2580	5270	717
	805	1810	865	6590		1890	2140	488	9740	3660	4230	1430	1750	3360
	793	4810	1630	6700		2300	686	497	2070	4410	3440	4050	1020	3080
	2110	5270	936	615		1400	3300	4360	2370	9740	2970	4230	993	3060
	753	5560	1340	8110		1840	2410	2350	3880	5370	421	675	2690	4170
	3130	6040	1460	18400		741	5840	1800	4100	4630	3120	1790	3500	2500
	5750	3850	971	6860		515	2700	9650	3360	4900	623	1210	2210	5090
	1910	18500	1090	11100		691	520	11100	2930	2890	2740	3460	3620	4030
	1570	266	1870	6730		10200	931	8370	2450	3870	5500	4220	3110	4540
	1650	7340	3810	11100		3690	212	2540	3070	5160	2850	4710	2930	2580
	1400	13000	4230	13300		3100	3530	4260	935	9860	1460	2480	3030	5270
	384	4980	5620	7000		2070	1230	7530	1210	11500	1340	2020	4460	5810
	1090	12700	861	6190		1940	1780	3420	1590	10800	7290	1790	4190	5290
	1420	276	2060	8520		2900	705	4030	3720	3770	1890	5000	944	1110
	3140	6880	2630	6140		2440	3920	3880	3270	4100	4340	444	2980	1940
	3130	59	2190	15200		1880	1220	5860	2370	4980	3410	1160	786	3020
	2620	402	3800	19100		4240	945	3940	2260	4950	4450	3210	984	373
	2710	5770	2690	8630		68	718	4410	4230	4220	1000	4490	3350	256
	4920	416	1470	10600		2000	3860	4050	1840	7360	2200	5070	1250	1390
	852	6630	1060	12300		2340	1240	1180	2970	9710	2560	2210	3560	873
	2840	6290	4950	5200		2380	1900	1200	3630	4610	2570	2980	1910	548
	2620	2980	722	3210		1950	3890	719	1380	3920	215	3380	5550	13600
	790	2830	1430	9330		386	3400	739	2210	9330	2760	2030	289	1910
	3160	4430	820	5860		881	3790	1720	6320	2830	1810	2230	872	698
	5640	6050	1230	6940		693	51	8540	2600	3760	2950	2380	743	241
	4730	6960	1010	7100		982	2870	1670	3890	5980	2420	2850	543	1170
	3380	5790	320	13100		9650	1550	3670	4930	3990	3370	395	6060	7270
	267	6430	2220	14700		5720	1250	1280	15800	4420	3790	1680	7250	1110
	981	8710	121	7800		1000	1410	1640	4800	3760	1890	1290	778	1470
	7770	940	6470	9790		4160	1930	4210	615	4670	1350	1400	1070	257
	4840	3580	7020	11500		5790	1810	2180	2970	3970	404	717	4820	1580
	283	6000	6170	14300		4040	2200	9360	514	11400	1750	2450	2060	2570
	10700	6320	5820	14300		2290	4980	252	738	4920	604	1990	1080	1660
	8120	1970	5930	5020		2280	1410	1520	1290	4670	299	1680	1440	274
	2540	5280	5830	15900		2070	3000	2640	740	9440	382	3100	1060	2950
	2210	1060	25400	9000		83	3010	10600	4040	9000	1640	2840	4110	5220
	1150	333	4850	15800		694	735	444	2530	4440	2620	2470	837	80
	1070	3410	75	14200		14900	736	871	3480	4650	2640	3790	950	1770
	12100	1810	4550	9440		6840	4670	754	4170	1870	1410	1470	3890	790
	5640	4170	11600	14100		2800	3150	7080	2590	5260	143	2510	1240	5170
	3950	5330	7540	15300		4330	459	1020	5050	4260	1120	1070	1140	2740
	501	379	7760	17900		3160	1830	1640	5710	4710	3930	2690	1110	1900
	1400	4550	6340	11100		3370	1720	2140	288	4750	4330	826	1800	1230
	1730	7160	7610	10700		375	3490	3240	2820	8560	10500	643	2070	3790
	1720	3670	3820	12600		273	2320	2620	1110	8450	1220	25900	2150	1360
	1820	4690	4670	11200		413	2430	590	2040	609	3600	634	3140	4820
	417	5540	1860	14500		437	1070	1120	3060	3830	72	1350	532	3820
	27	2150	2290	16000		82	2530	1120	1030	4870	1670	2850	2680	3130
	1060	6460	341	21100		9180	1800	3020	3070	550	3870	3770	363	3670
	2610	5450	3220	9190		6470	2700	2890	3650	1050	11500	79	7220	2640
	188	4290	4000	7100		2840	459	1240	2040	5350	4010	250	2070	1620
	508	12200	6160	6030		893	3500	7910	3020	716	1140	801	3010	2350
	1330	1410	15400	12400		2850	1140	401	1720	4200	3980	1490	1600	560
	406	5300	6110	10800		3900	2460	3630	3720	6560	2000	2450	2240	173
	1730	6170	2460	12700		3990	2120	1580	6530	3310	4160	2330	4420	4030
	1250	3420	6630	9380		682	279	3080	3080	1440	13600	79	7640	265
	876	4840	8500	8430		2410	1460	4280	1840	4260	340	6360	4840	1280
	771	1720	6340	5700		2860	212	1180	1390	4740	2060	272	3220	1270
	1170	4850	4620	18800		4060	1580	397	7550	4620	2130	1120	2790	3900
	2390	4730	5740	16700		6720	2230	1810	4490	5160	2010	365	3940	2090
	1660	6390	8950	4470		8940	2710	6900	1720	1510	1320	381	1510	939
	394	6840	8700	12700		5790	549	1960	2170	10100	1670	2540	829	2450
	1520	5480	3480	20600		5200	689	1650	5260	10900	3030	1770	4660	248
	1610	5530	2540	8950		3360	383	2600	3110	3680	1090	1710	2690	341
	1110	7760	337	18100		8450	4610	2710	12000	5080	2300	1790	6520	4630
	1940	11700	6060	8010		4730	3410	4190	1310	8280	1940	3060	4530	2910
	957	378	157	8020		2830	2860	4520	3950	6200	3700	694	812	3850
	555	10900	6320	940		2230	210	1110	996	7960	1200	564	799	2180
	4750	5390	3810	2510		5220	1080	101	5250	6970	1380	6270	3450	4320
	1050	10300	6320	5380		7540	3840	2670	4310	5900	1640	5500	6400	3950
	614	6750	7590	18700		1920	1360	2130	440	13800	7010	1060	3310	2860
	3610	4110	2880	14400		1930	5320	11200	1210	6070	3850	3600	2840	257
	1640	6760	4880	15900		483	1150	1290	426	5160	3050	1330	3860	1540
	3920	4930	14400	13400		1640	1650	3610	3280	7250	151	3750	884	1740
	1230	4920	5360	12300		1300	3670	3080	2320	10300	875	264	298	1760
	3590	3640	3960	9660		7430	1750	2180	1180	3930	3810	3400	4690	10500
	684	4240	5830	9010		1960	456	1070	3500	6470	3530	1580	1820	1640
	707	3940	4200	8750		1390	1320	1920	174	4290	2100	185	1190	2680
	796	5440	5500	25400		2830	5340	1940	286	4150	1380	3760	704	1060
	2920	4770	12800	9260		8870	51	4830	778	4630	979	1350	3870	1080
	1040	8860	4430	21900		1870	798	5300	3120	4810	1850	3010	2100	1680
	874	4370	14800	7860		581	2860	1410	3350	4750	2340	1260	1630	1550
	295	10500	6570	14800		1170	1550	1660	1760	8930	3380	2570	1690	5020
	2280	384	1980	13500		1180	2310	87	3980	12200	1520	2020	916	754
	2060	5300	5170	10900		7010	5070	1970	2670	14800	2520	3540	1560	548
	427	5670	16200	13900		1770	1650	6630	1490	10400	2820	1350	2090	1080
	175	4490	4570	26800		3300	588	7240	4270	1880	1050	3680	5050	375
	387	9740	7990	9920		938	549	1920	5420	1820	2380	1760	1320	3770
	1010	6180	3920	15700		9100	954	1900	1550	9960	4040	6180	1240	4690
	1980	9880	1280	29500		15300	1220	3310	4560	1390	1450	2830	1360	1850
	1880	7210	8600	15500		6360	2520	4650	1130	1780	3060	4270	1050	2140
	950	7910	7440	227		1070	4430	1530	5760	781	1970	1810	2230	3760
	1030	1860	4340	6220		2980	99	1880	4920	3010	5850	2160	2500	4490
	3810	274	16600	6540		11900	1820	2960	2330	3320	1600	4960	613	1810
	1420	11900	5890	2360		985	1510	8010	88	809	2210	1080	1090	2400
	1660	12000	4310	2570		362	2530	103	479	1540	1290	2850	2840	1430
	2170	17300	11400	6250		2410	2720	3320	4220	1020	1760	4060	10200	2410
	14500	4070	8320	4150		3880	2720	880	3790	356	1730	3260	2580	4200
	3040	5120	6570	4300		3170	579	2490	181	418	2890	5070	1450	2020
	1520	3940	5000	7110		4730	2810	413	3780	1670	1200	5360	373	1390
	1810	5790	17100	4340		2750	399	4390	1150	1330	1890	595	3010	3690
	1920	3950	17800	5600		2730	2400	1850	1640	1590	69	4750	2410	700
	716	4540	7120	5470		5500	572	4850	5110	865	550	1960	1350	1470
	1150	15900	5030	6590		4150	988	605	3130	1740	7690	1280	7030	1640
	2570	10500	1480	11100		4690	3860	86	3140	1100	3280	3730	4470	390
	2740	7280	6920	3220		2140	1200	1580	3790	2990	341	2740	3670	596
	1000	5110	1220	3990		1990	1060	2260	1570	1710	558	1420	724	1110
	1630	5620	9490	13100		2680	1390	307	2920	2500	2140	4630	8570	45
	1430	2540	12900	1090		2580	869	5530	1050	1290	1360	5670	2970	1270
	2450	4520	1490	806		2860	524	954	3240	1360	481	3420	2130	95
	1860	4980	2800	9540		2400	511	1390	4940	381	71	3110	1820	101
	2830	3720	4610	1190		2810	686	6770	1540	2090	536	785	399	214
	4000	4940	1570	66		501	1580	5250	2770	1700	866	384	3660	517
	1910	4540	6190	69		557	2400	1020	1220	1520	83	3010	1880	1910
	5080	2970	2000	7040		4730	2620	3640	4710	1270	386	1710	234	2280
	1090	3080	5750	10700		6010	779	2340	184	2430	1240	2920	3430	2390
	27	6380	3650	7830		3710	2560	1010	3100	5930	899	7150	1770	2040
	264	35000	8950	898		3280	938	7240	653	2360	10800	89	1730	1020
	1140	11200	2110	12100		284	1180	190	2940	5720	5510	4460	9000	496
	2150	17500	6320	5030		945	2080	1050	1710	378	4490	3090	6960	2320
	176	11900	2530	7030		2450	110	1650	4800	2360	734	7280	1000	2600
	285	4570	9910	7670		2030	54	2160	5110	5840	5070	2110	2980	1460
	2660	6220	6290	4630		2820	1240	11300	1890	5090	2880	6480	1320	6620
	3920	8340	14800	11700		3510	466	6830	5760	3010	5110	4310	2200	1470
	3170	2670	6540	9060		2010	1420	5780	3830	3130	1230	4200	4180	1820
	2970	5130	3580	9450		7350	5250	5110	5060	3580	504	2030	6200	354
	16600	9270	4980	9220		5670	1760	612	601	4820	4120	291	67	1820
	6990	4960	4520	6620		11200	807	647	3420	6070	5930	2280	1490	141
	10600	11800	3580	5330		5100	2970	5990	506	8180	3760	4100	4240	1300
	10700	4760	5330	4490		693	1880	992	4410	1430	1970	3440	765	2430
	28700	3960	9680	27100		4530	1640	396	5150	1010	1280	1440	2370	1410
	6190	13800	2670	4900		4360	1150	2470	6560	5380	1170	3180	2370	3020
	12500	4650	4580	16300		1920	1670	2050	3060	1880	3820	1920	5200	634
	5870	4940	2520	11900		1630	1740	1150	1050	2220	75	4010	6240	1810
	4300	9280	5030	13500		2980	1120	2200	500	5320	796	4360	1470	352
	1300	4510	1330	14500		775	1100	3880	2790	1800	2550	2100	3890	1230
	5030	7220	9120	7960		4580	546	5520	3310	4860	419	2600	3730	287
	2090	4140	591	4330		466	626	912	3280	3740	2830	5210	4360	3210
	5590	3820	13300	19200		8210	1430	2370	4850	5980	89	3630	2630	267
	2380	6710	149	13800		1130	247	1660	1220	1340	1450	1780	2250	484
	637	7380	4010	6140		2160	4130	1430	3040	347	2700	552	5970	416
	6460	10500	4410	15700		2700	3350	2690	2390	3120	5250	4270	3790	4980
	11600	3780	6230	11000		2220	2590	7130	3100	1800	3560	2560	1640	3210
	5260	4770	7340	5640		6960	1050	3470	1710	1500	6660	262	2420	211
	1060	8960	3650	12300		1460	2690	2380	10400	1480	6690	607	138	2830
	698	17500	3490	11600		3210	1330	2890	1570	1640	2700	2950	2020	5820
	4910	4240	11900	8200		12500	2410	2280	2400	2320	3040	2640	2440	3890
	2940	3210	5630	13500		5170	691	4880	4890	1850	2440	16200	1170	2310
	335	5920	4120	8740		3000	743	3810	3570	5350	3160	816	1940	1250
	13700	5480	5360	8350		2660	1630	3190	3590	1990	849	2860	3430	1010
	3140	13800	4350	5480		996	477	1120	2160	1680	1710	2150	2720	1370
	6470	7410	2540	14600		10200	1060	2030	3190	2590	2340	2480	474	5150
	406	4710	312	3800		17500	3600	1840	5170	3430	620	6390	2450	2960
	523	10300	408	9120		2610	4570	1750	3070	1270	1470	5210	305	4320
	2470	5610	6490	4620		2770	4490	629	2690	1110	1840	5850	1210	1930
	11800	3930	6690	4880		8220	4040	3070	2260	3090	72	3360	1530	1580
	7150	6180	4090	13600		5570	3350	2310	965	400	3050	1070	5900	1480
	11600	9580	2280	7520		14600	52	286	996	5730	2080	5130	8050	2190
	3730	7010	72	11600		5170	10800	2130	1010	4550	231	6910	14500	98
	14600	5160	2410	14000		2160	5090	2090	1440	4360	351	5460	2190	214
	7360	5570	173	316		1690	1200	1570	2400	1280	4500	2030	3420	1250
	1360	9810	350	4740		2440	1190	2130	1950	709	780	2190	2300	3190
	5670	10800	2020	19600		6220	1730	1330	1390	5450	3560	1140	2360	9200
	4860	4820	2400	8240		9230	2890	954	2880	4580	1080	1080	4610	196
	5530	7540	2430	5810		1040	2990	856	4100	5090	1510	5620	4490	45
	3020	5970	2660	13400		19300	1400	1160	1650	1760	810	2810	8050	45
	4240	3850	1380	70		4970	3720	4410	1750	1270	583	5290	3780	543
	1430	10600	6920	10000		1650	3080	1170	3950	1080	2070	2270	8880	337
	13200	17800	2560	9410		6560	1350	1220	2870	1320	990	1970	1760	149
	5460	10800	2570	15300		2200	848	2500	4760	10400	2360	3390	3620	45
	1170	9760	1430	13200		3960	966	2360	4110	4210	3420	4550	3680	1260
	10200	6260	896	10000		3100	2040	2300	4380	6650	152	1550	8320	1900
	445	11300	86	11600		17400	445	4140	3080	1180	1080	5610	3740	1160
	3320	12200	731	8630		10300	1810	1770	4190	1930	560	2670	5300	1780
	448	6220	1350	25900		4070	2380	2130	2770	369	745	6160	1780	200
	4560	11600	78	16900		7310	470	1310	97	2570	1350	1870	700	3260
	11500	5730	10200	11500		10600	739	4110	1790	5500	143	1510	1080	1440
	9210	10600	5870	8090		15300	5340	3040	4490	6950	982	5590	1690	516
	10700	9120	2490	140		4950	1450	3450	3720	610	1810	1570	1370	1170
	2870	9110	4180	6020		4710	5760	4120	2190	5900	700	2490	3400	4390
	2840	182	5900	5290		2610	766	97	5180	3130	4840	3190	445	943
	738	10800	1040	7400		4380	4150	7400	776	1310	313	6640	1800	885
	1820	5080	1970	7240		4750	1760	2930	1260	1340	944	1510	6350	293
	4810	4130	162	3580		4680	3140	3990	2590	7110	669	2160	2530	1420
	2250	4860	1470	12300		1570	4940	3170	2750	2080	1070	2490	2980	2350
	2410	5110	1690	4390		1330	3770	7030	2870	5910	1230	2890	2130	995
	1350	5870	4900	6780		1460	1270	469	4150	3650	13800	2720	2510	3430
	6330	4860	4320	13400		2020	1110	736	2000	4840	1830	3260	3510	4270
	8100	12500	3910	4740		4770	1610	1380	2820	2640	6760	6330	4310	1690
	3400	13800	3880	5210		5940	1810	4030	3160	2600	2080	2550	3980	5770
	1490	5980	3780	5480		10300	820	3660	3140	2240	2270	2510	6250	1900
	75	5700	3180	7450		6080	2700	1030	2980	3280	1180	3880	5200	2980
	7320	4340	2780	8810		1370	874	1770	4350	3500	1170	2100	4440	1320
	571	4120	3790	14500		8530	638	1820	2360	1930	7440	3150	3340	423
	6840	11500	3580	14100		4840	1240	2610	4150	3230	7300	5410	722	797
	2510	4420	565	3950		2870	2700	1440	3820	1100	1260	614	8100	567
	6740	242	2260	7730		2310	3890	3890	4260	247	592	1050	1020	1490
	248	10700	1400	9500		3680	2170	2460	3080	1370	1580	3100	354	200
	79	9670	3150	6070		3920	1720	85	2560	1650	2470	3000	1950	1210
	1740	10800	4590	6520		3400	2060	4550	2680	2570	802	799	7000	10500
	4540	9760	2490	10600		7110	3730	3940	1510	902	1910	4760	1390	1680
	542	6360	857	7380		2980	168	2160	984	994	1640	481	2040	568
	11100	4940	2300	8230		3500	645	10800	1800	1790	1580	5060	4130	2750
	3280	11000	1700	4540		2210	2930	170	3230	1760	2160	2930	4760	2750
	16200	5710	2230	10500		7430	2210	8250	5200	4360	2820	879	12000	1120
	5250	4520	584	8130		4080	483	2110	929	11100	2120	2300	367	2910
	8640	11000	2670	4010		2940	1750	1950	4150	399	2040	713	988	1290
	10600	5350	2780	5090		5270	427	2180	1720	1710	1120	6070	8420	1240
	11400	6310	1660	6640		5360	1260	2200	2090	1400	212	2050	2360	2220
	9410	4930	4710	11800		2980	3390	9770	3740	2290	403	2180	2070	1010
	2390	6720	259	10400		18300	648	7630	3240	4310	4630	3090	12600	673
	2570	5780	2230	33800		3780	311	9300	3090	4650	302	1970	89	198
	75	268	4050	12100		90	6120	632	2860	7660	1110	2810	4330	333
	13000	15700	429	6130		3860	1220	2640	1390	1600	5520	373	168	659
	987	12500	2050	10500		3220	1100	1070	2540	4790	247	3320	628	616
	1040	4160	1640	6370		863	384	2600	1030	4430	1570	4400	365	147
	1730	4540	7790	8890		1080	1620	1440	3910	809	145	2560	5320	761
	5490	6620	4230	4680		3220	2980	2620	4440	150	148	533	5040	1890
	2670	3100	3270	16500		1340	3360	2530	1400	1170	2040	197	744	285
	160	4820	1080	19100		3160	1010	5480	4130	4080	1140	4350	1990	4370
	8190	4980	6720	8740		13400	56	6370	2450	8210	2060	1570	5420	833
	1070	7270	2620	8610		359	57	1800	2570	3270	7590	3020	6260	941
	8740	5040	516	7240		11700	621	5010	1740	822	155	863	6970	1130
	8910	11400	2290	27400		8080	446	1530	3480	950	5230	4430	6660	452
	574	4740	3740	22600		6220	537	4350	3480	917	2930	5320	837	610
	548	3290	2620	7280		7210	3990	2400	1980	7020	342	4770	650	305
	2590	6670	4230	17500		4400	1880	5180	1700	441	2370	5020	2920	1510
	1060	5790	501	5000		781	1500	1310	1850	7390	5610	6200	623	363
	1130	11800	3420	12900		3600	1520	6230	10000	2940	7670	4240	1360	216
	1940	5150	3860	13300		848	3160	4470	193	3260	3390	181	361	466
	8200	4090	2020	851		733	1590	1550	1070	1550	4760	7370	1260	1130
	16000	25600	1900	41100		3000	5520	92	270	4130	1920	7710	12500	1120
	878	10500	4250	3740		1250	4720	997	5630	81	786	5560	4950	140
	514	5270	1350	4620		10600	292	1350	3920	705	715	490	1610	830
	1990	10600	3690	29400		1460	1450	4270	1670	1710	2690	4020	5390	786
	6660	4990	687	35400		11300	455	1510	782	1150	336	1470	12100	3980
	3950	6200	2720	10600		5060	2270	5580	3980	2240	1070	1600	496	375
	3190	5260	2510	10200		4150	909	867	2450	2380	650	1100	4050	703
	9490	5010	4530	64		4820	652	170	1060	2860	1450	6420	3890	3710
	8010	8710	3070	11600		4370	856	356	958	1810	1510	2340	10300	4350
	2580	11000	863	15700		1720	361	8460	1140	5140	2620	926	3230	252
	6500	11400	979	29200		1510	1280	1160	3380	1920	1300	1080	6640	4430
	1800	7220	2120	16100		1800	1050	177	3400	2610	2430	5810	1810	350
	3040	7610	449	7570		6250	537	3960	484	1480	1480	8050	608	2020
	3070	9500	2350	9140		5910	248	4840	2970	776	756	1540	14200	3240
	1630	4740	3520	17000		900	1710	5160	183	1770	1150	624	6450	1550
	509	7650	2640	13500		2840	3220	2130	3770	2770	842	2610	5660	612
	7770	9590	679	10700		3710	2040	8590	4330	2350	1750	8330	269	437
	241	3870	2310	1500		3870	1920	1470	2650	1790	1030	2670	760	851
	9210	414	2350	14800		4130	4480	2800	2250	8450	484	4510	904	2040
	12200	5400	13400	1680		9700	935	1370	4470	3160	2840	528	6140	1320
	4510	5580	1200	8300		4890	352	1890	1030	633	1680	5410	1200	2160
	417	5860	2320	11900		1840	2250	2060	1200	789	4130	1640	2710	2670
	193	4570	757	12300		179	556	3480	2630	910	2410	4220	1520	616
	667	10900	16000	7060		2050	57	6540	2770	470	1060	1400	2170	148
	4310	5910	2000	17600		3770	1600	7470	3870	428	10600	7250	2860	471
	1380	6220	2210	8610		2550	226	1440	3250	1680	3350	3470	2720	3200
	12100	6990	1690	15300		2360	2430	3270	2350	3560	2780	91	3200	2120
	5350	5570	2950	15600		4820	6560	3030	3300	1760	4460	3110	2170	1450
	2480	4600	2750	6770		4460	1800	1680	3750	2030	2900	948	3650	2970
	1220	4210	2360	12000		4710	2310	2900	1460	763	3910	4290	6580	1400
	83	8190	844	6010		13600	1720	792	1110	862	1710	4150	670	881
	211	7490	959	7380		4790	812	3580	1180	2580	2180	3300	3820	609
	1300	15300	2330	122		4800	867	5240	3690	6900	928	5960	3150	497
	7940	13500	2800	7550		5270	2890	3910	1520	1260	72	5250	3580	1330
	8790	6270	2800	8860		5760	2170	3000	951	3480	3240	7050	919	307
	870	10300	2910	5540		6350	362	4100	1040	718	1130	1110	7290	1110
	2640	9500	575	7930		287	3360	5170	3840	1720	550	821	4160	141
	261	10200	2680	5450		5520	354	3270	3680	1840	2300	4980	3000	1010
	43	14100	12000	10900		3280	1010	3910	1080	3400	1190	830	3390	2260
	537	10400	1220	7620		2200	356	3150	3480	709	1690	1630	895	251
	5030	51100	992	6890		8700	1530	1650	364	9740	5750	1920	3950	642
	454	18000	5750	3570		5340	432	528	4290	372	10200	2560	3300	975
	174	10100	3230	17000		7220	1360	4300	5960	4110	4450	338	2150	2070
	652	8690	8350	13300		13700	2710	372	712	2170	6580	3650	555	1780
	464	6040	1030	4450		4670	1490	3690	91	3100	1670	5140	2360	431
	3390	5710	5260	9470		3990	2080	2620	5730	9090	2450	5850	1230	387
	1280	6500	3720	3970		6180	3270	1840	4750	3070	3190	3620	835	1010
	244	10400	2740	35300		5190	3050	2060	3420	4350	3450	3320	458	94
	204	664	8460	12200		282	1930	2420	3640	8010	5650	4360	2370	779
	7010	5670	1870	7280		6700	2850	262	5240	2370	1270	4320	3530	991
	91	2050	3960	4550		6100	1460	377	1510	2920	707	2250	166	557
	2200	1240	502	4260		6250	374	4280	5160	1570	1210	1720	3900	377
	772	5720	1160	4320		5330	789	1440	2900	1490	67	3110	3890	3040
	208	6640	5240	14300		293	2820	2600	496	2200	3280	578	2520	2110
	1740	12500	191	8240		5650	310	994	9460	4460	1260	5180	2690	1230
	2410	5800	3810	4600		1690	56	2960	8680	2950	2080	4040	1200	577
	545	3760	4100	17900		5910	167	1480	2790	1380	2630	1740	1770	726
	3540	1570	3410	7110		92	482	269	4620	3380	1320	3080	1320	521
	84	9540	8450	14000		5010	735	10500	1590	1410	852	546	182	320
	240	4250	2710	5520		12700	1100	269	1920	2450	2390	2150	3550	933
	530	2550	3430	23700		788	2550	1230	2990	1640	2270	2640	1900	249
	539	2360	7860	10800		7790	1110	1970	3520	3080	2700	2580	3440	3270
	204	8170	2970	6070		1720	451	650	6540	549	1450	3330	1960	2510
	338	1930	2030	14200		981	2390	1790	4370	453	2380	3230	1940	146
	739	9920	7120	5150		188	759	1900	1940	3460	2670	634	5320	2030
	500	5030	2820	14900		950	3200	330	2370	3820	6130	3310	1830	1530
	44	2690	351	7130		2100	672	1310	897	3710	734	1510	1670	3140
	896	2140	4070	13300		1470	649	73	2270	5930	1040	6130	643	1160
	41	2620	1950	5910		2130	929	1410	5780	441	564	1130	2820	2240
	393	20300	8370	6240		4290	430	334	5140	838	2760	2260	1840	2650
	13300	3740	1440	4310		3070	2410	95	201	3290	2310	200	4560	2020
	1330	9660	920	14000		6470	1150	5200	1410	2900	6890	1110	843	281
	1250	4220	177	7670		756	297	7180	2240	1340	1260	6960	2190	1850
	265	4120	6850	6220		7490	659	4110	3550	2050	5140	2940	2150	1070
	208	2070	7430	10000		1690	912	5160	2840	2510	4610	2420	4940	662
	2590	2700	2160	19300		3160	2120	5600	9590	394	1480	4550	814	1890
	883	2650	618	6440		2860	1530	1180	5350	493	2900	3410	4800	322
	20300	2270	678	3060		196	1950	536	5230	6530	2220	725	1360	3050
	681	4360	2340	13800		2610	1840	953	3920	333	1590	3190	167	2280
	556	4640	2420	14000		4710	3540	1220	197	529	3310	8370	3510	3060
	729	2440	2320	6650		3790	840	698	920	2570	3690	2130	689	2600
	1950	7410	1110	12500		104	1390	2330	2900	6910	4580	296	1630	2310
	337	3410	566	27100		4530	1830	1640	2950	2910	4790	734	1630	1930
	421	3710	2380	6360		4110	2740	7230	17300	3920	4990	2920	2520	2580
	2480	3440	3130	11100		2630	1080	352	2670	3820	301	3090	8800	3030
	1250	8590	3070	29900		3720	1820	851	2860	1190	5760	2110	2960	4680
	629	24300	2660	10300		408	1800	525	2400	10100	1470	3710	6680	658
	795	2380	2870	11000		3270	2060	1530	5960	6110	2190	3330	7360	866
	3870	3440	1080	8550		1910	1800	3120	417	2070	2570	457	1130	688
	1120	5070	3520	11700		3350	877	4500	2500	2090	341	3130	80	1900
	1320	8740	3530	12000		10500	1790	1890	6140	521	957	4330	1590	841
	1290	3150	2760	5870		4510	971	158	1840	363	511	207	177	45
	1560	4290	5750	15400		1630	1840	2190	3500	2460	1720	3090	685	2820
	88	7160	2100	4580		1990	1980	230	2250	525	3610	2470	421	3360
	994	3970	1100	4300		2020	483	3220	2000	2640	3090	1630	7340	4850
	5780	1200	2980	7980		2500	1690	3420	2400	2040	3900	2360	1010	3290
	754	8630	1950	4270		2860	878	4020	1630	1950	4170	3440	405	834
	188	21900	3980	7450		485	160	1900	1920	5170	4800	446	663	647
	638	18800	4800	2150		4260	3490	4460	3260	3030	381	2660	1050	1570
	147	3410	4110	5070		510	3460	2550	1940	8140	1800	1560	1780	188
	491	3820	13500	4510		2530	733	639	2820	12700	4550	2110	7580	2890
	1540	5370	400	10100		2310	987	845	3450	4110	2320	3210	8360	6080
	1970	1030	5750	11400		968	3780	874	2700	4930	457	2400	2450	3640
	291	2350	303	6450		101	2140	3290	4810	9870	1890	7090	6370	2940
	41	4520	5590	24900		834	226	1290	4260	5140	2180	529	1860	650
	185	4320	3930	7070		3250	372	169	1760	5090	1500	590	1070	495
	819	2950	4270	30800		5390	14800	2580	2810	6210	917	3640	4640	400
	2540	3060	6180	7210		9290	433	3130	6560	6170	1720	939	2320	5460
	43	7580	6420	19300		2070	576	4470	3590	4830	4520	1990	7260	1540
	522	3540	3230	6660		4480	5220	444	1030	4720	502	2610	3250	3060
	878	28200	16300	9850		3550	913	1890	3690	5040	1300	1530	3680	5090
	900	6700	7620	8900		1340	3150	782	4600	11700	1620	1340	4260	1300
	1490	9180	78	6140		2660	1470	2180	12700	5600	3220	3480	2060	4650
	199	4510	1340	14200		911	4350	3120	205	7270	1060	5000	7440	3630
	357	22200	4840	20300		2200	230	3060	3370	5790	3170	9910	2590	3990
	42	7900	1010	4490		4300	1370	6040	1100	7750	1660	1420	2700	1530
	1460	3750	19500	23400		3650	1460	2000	3780	2880	773	5270	478	1210
	420	5350	8530	6620		5620	1900	3810	3900	5040	1830	2340	1890	4370
	95	6000	1100	10300		6080	2880	4300	12000	5640	1700	1010	2380	721
	3810	11600	327	9130		6460	2110	4830	3370	5820	3100	2280	4820	357
	129	5480	2400	59700		5220	8540	5960	4080	4740	7710	6200	4490	812
	3890	2650	1840	8640		5840	1620	356	5840	7090	1810	85	5730	1950
	93	2780	1760	7120		4660	1160	6400	1530	4300	1770	6760	1590	9480
	900	2490	1940	6920		4750	1860	2240	5450	4230	2460	9380	449	2150
	5060	5930	612	6840		7940	1520	2100	3610	5820	4990	1600	962	2690
	339	2710	848	7790		4680	3240	79	2970	3970	4920	962	81	7390
	6960	5030	7850	8970		1660	1130	364	6720	4670	3280	205	7130	1780
	245	2710	877	5460		6930	2780	4130	1570	5300	977	1660	1880	1840
	304	6320	5110	6030		1290	1480	4430	1610	6580	7110	3190	5200	2670
	130	8360	237	11600		3260	1520	5300	5010	4770	412	1260	5900	9670
	759	2040	2890	14600		4320	233	2160	6850	4370	556	4660	2560	1980
	858	2160	167	5620		186	7200	3800	3940	10100	2820	1560	8610	2480
	3260	5730	14000	18100		6800	929	4140	6360	4260	2630	2780	5990	7740
	3930	14800	173	5010		12300	4470	2030	3750	11900	2060	2180	3540	45
	3020	5300	490	7180		5170	2820	3130	2520	4710	2000	3830	2660	2670
	3670	4450	558	5700		4510	2140	3220	2440	6260	1150	2080	7690	1880
	1960	4570	2300	10900		3230	3120	3780	1470	5670	1750	2620	6440	2610
	2020	3230	229	61		4530	2670	1070	5240	8600	1170	2810	1770	2060
	4290	5800	2400	16500		2970	3160	1960	2450	4910	4090	3630	1270	968
	2710	1730	170	1310		2740	1630	772	2240	10100	4650	3930	2240	300
	2650	6320	693	6060		3410	13500	3080	898	4410	3040	5700	1570	820
	5120	5520	3290	6230		1720	810	1080	4470	4740	1810	4520	9150	429
	2330	3800	234	4860		297	7970	4030	6250	3260	1080	1940	5850	2560
	298	282	34	28700		3570	1350	7690	987	3800	3690	5100	13800	5970
	870	729	644	5240		291	75	3350	5370	3970	5060	6500	7230	2480
	3550	1190	593	335		1520	1940	2830	90	10100	767	1650	1500	1680
	5420	3510	597	7870		7160	728	6840	3990	11200	285	3350	1370	8810
	2850	4840	12900	14700		90	885	5400	5620	1860	2380	2470	3960	1020
	3640	196	1810	12900		7230	7870	4250	2290	2260	13200	2860	343	595
	63	195	1040	7710		1630	1450	1420	2120	3310	142	2100	2400	435
	1650	13800	540	16100		12800	488	213	3160	2800	2890	2500	3250	1160
	2510	2900	316	6860		4400	1970	1660	11600	3110	1650	3290	2750	3420
	6930	6840	1090	6500		11700	3090	1940	2700	4700	143	4390	3860	1870
	5680	3260	1210	7110		4280	2380	2390	3960	456	2090	7770	1570	1710
	4090	5010	1950	7540		8450	5650	3720	3720	4240	6360	1710	4630	3260
	10600	344	73	14000		93	5830	1810	3960	11700	2060	1640	409	1400
	5420	3060	1030	10700		9020	632	4130	880	3120	142	1260	2890	1420
	2170	7580	505	17100		1330	4920	4230	5090	5430	2500	539	2640	1110
	886	534	2850	17600		395	668	1950	5410	6040	2950	3880	3110	2840
	4020	9460	1220	6240		2430	5950	4660	266	5380	5980	4620	245	8630
	6500	2470	501	22400		4150	2800	8150	92	3560	317	595	4760	2960
	4690	5480	960	7150		182	1500	5450	2140	14200	7250	2300	4970	3330
	3610	2290	13900	6120		394	3460	1240	2100	10400	2160	6760	2930	915
	4880	5080	10700	8870		15200	2520	444	313	3490	954	2540	2350	531
	3690	3880	1220	12000		2920	1780	2790	4850	9240	2560	3480	4180	591
	2010	6330	9310	36200		1240	11300	3690	7030	4790	2540	449	5060	1000
	1560	126	165	9410		285	2600	5500	3680	3970	1480	3280	2400	3630
	3660	502	34	7560		13400	3060	1050	4230	9920	5000	1830	5490	950
	9830	10200	15300	10200		88	512	7040	3250	3610	593	3950	5160	8460
	2890	197	1100	8400		5060	311	1910	3510	10100	2310	460	6150	3010
	5200	7240	812	13900		19400	476	326	2920	5670	2390	4580	6870	520
	3690	6710	7390	4530		4930	1390	5160	2030	9660	2570	3380	2280	3840
	2260	24100	4370	4040		738	1280	1560	1660	5580	1650	1970	1130	1440
	1320	4580	6400	6110		1240	315	4330	5780	3860	650	502	5230	4570
	6190	9890	2730	14600		978	233	408	6080	4380	1540	3530	3280	2590
	445	5550	2150	5990		748	2620	4010	1220	3910	1630	3850	2090	5000
	401	4310	707	8840		491	2630	8080	7680	3900	2860	2890	3940	5720
	7390	2510	1200	18600		8530	1270	157	4550	3300	1390	3830	3160	1990
	1450	11000	857	18500		800	1480	1580	4050	3980	1600	1190	4410	1690
	1840	5010	3740	4090		1170	617	608	3850	1840	2530	1410	1100	2330
	2990	3920	2060	4180		6250	2700	1490	4520	4080	4730	182	4870	5020
	139	4680	1270	3060		2560	4830	1330	384	4440	2320	2960	2030	3250
	1600	2530	415	6450		2650	1230	1080	4410	4520	2060	426	5290	5360
	3370	6460	7160	2330		5940	361	1090	3820	4150	4550	3280	7920	3770
	1780	4530	425	2580		764	397	5950	4300	8470	2870	645	17200	351
	1730	3740	3110	6740		1260	148	1910	2990	4010	2440	4820	11000	1290
	3860	2490	1700	5060		1260	800	2420	1890	4150	2300	4360	521	1360
	2440	4860	4850	10700		1620	4880	2180	3340	5000	640	644	1840	1440
	3470	6170	5180	4310		3240	328	2620	94	5460	2130	687	3260	2410
	3260	4280	7770	1800		3200	82	2130	101	4120	2990	2160	11000	1470
	1780	4330	4500	1570		203	5800	4440	6770	5150	3160	957	646	1220
	1260	9110	8940	1350		3960	1910	2010	7250	4950	350	1210	193	833
	2040	4300	3630	3120		4980	5780	802	3070	4520	1530	1060	3300	2040
	2650	4370	16800	1060		8170	226	2420	182	10300	313	2110	724	141
	1740	3940	2120	2410		5770	1350	2110	5080	10600	2120	4820	2440	1110
	3940	3150	3500	5790		5950	2660	2440	1650	4050	3150	98	6860	928
	140	4300	2730	7240		5880	2220	3060	5600	4170	6910	926	4110	3790
	4210	3510	2090	6200		7130	1100	1360	5730	5210	3660	4760	4720	2470
	3700	4530	3670	7130		657	1150	1140	8510	3630	2780	1420	12600	2480
	2960	3400	4060	7560		5110	991	3060	2490	3680	3040	3300	1740	3290
	5730	4790	4830	6190		2860	318	2560	380	5810	2230	2980	4050	525
	3110	4010	4800	6100		3120	2190	2070	5300	3930	485	2580	5390	300
	3420	2470	4680	340		1980	3880	2620	6910	4540	3330	1800	4920	2020
	2050	6940	9580	5650		1170	7840	3010	3280	6430	716	2420	7480	136
	1190	196	9270	10800		3290	4380	2500	2850	3720	755	2550	4170	2810
	1580	5890	11100	17000		1440	1120	8020	1900	4110	4550	2210	565	890
	3430	13400	9620	6470		1410	7380	7890	1590	6030	1830	1880	783	1560
	2910	5890	890	4560		8310	309	2350	4470	4820	3160	1930	80	1190
	2060	4190	2200	4700		4630	232	1900	1700	4660	3130	2540	267	2410
	4330	2670	3830	9040		3540	12100	1780	3940	5160	1670	1490	5530	2650
	2230	4100	5580	3900		16900	613	585	1730	10600	1140	1140	539	6330
	3510	6160	4430	2730		1950	819	5070	2640	4660	1250	2300	9560	6190
	3670	22400	2520	7310		1290	2190	1300	2420	11000	332	2750	1040	1470
	1680	7420	5940	5170		2170	1530	4020	4200	5900	758	1880	1550	6590
	3290	5140	578	3540		1160	12700	242	2870	4680	1730	3090	1620	2030
	2290	3590	6620	3840		1460	104	174	4440	5400	1930	436	1780	6200
	5470	8950	6630	22800		3000	1260	1170	2610	9540	2460	1760	2510	989
	2510	12300	8830	4100		7720	370	3790	2430	6000	1470	2600	1940	1540
	1490	4380	1450	6510		5070	3980	2660	943	5690	1990	2240	2420	1100
	6450	8140	570	4700		2160	2580	3460	1660	3610	1160	1320	9080	250
	4460	7410	11500	6150		6650	269	3360	1280	3600	4650	3240	13800	6170
	2360	10600	13800	1350		1900	4180	76	975	3810	4210	3070	4970	96
	3160	1460	2870	2110		2750	421	2060	3900	5280	11400	556	6790	1380
	5660	3700	4020	11500		3170	2070	3350	1420	5960	7140	1720	562	1660
	4330	3440	4350	10700		2560	2030	2270	4540	4470	1440	1460	2130	149
	208	4890	1580	6790		2410	3610	78	1520	5120	859	525	8300	144
	3580	2470	10400	3450		1680	1800	2150	3300	9740	4690	1990	6020	4710
	7890	4750	11100	9150		2900	2080	278	3800	6010	1150	1240	3190	4980
	3590	7430	4370	5730		20200	3020	6770	2800	3520	4350	716	3000	352
	4100	13900	11600	3230		4650	1110	1780	1900	10600	1650	312	5200	1150
	4210	4770	12200	4030		3080	371	1430	10900	3020	298	1020	3410	2910
	4980	2980	2290	3820		1370	765	1020	4720	4390	220	4530	3630	502
	4430	3070	3580	14400		2120	1710	2370	1840	5360	773	1200	1840	14100
	1380	4450	1350	1340		1940	1650	3900	2420	3940	2110	848	10400	1760
	796	6060	9450	11900		2100	3980	4620	5250	4430	152	2440	1420	3290
	2360	11600	1530	10100		1950	2970	3810	849	6680	3100	4270	2610	4190
	2180	7650	2510	130		2360	49	1010	5120	2680	2980	2080	172	726
	571	8740	1740	6720		4980	214	2230	10600	6240	544	947	175	351
	2960	2940	1190	10500		6820	870	1420	5430	4510	558	1270	3470	761
	1060	4470	6840	7090		1760	2030	2680	3300	3720	219	543	271	2270
	6260	5650	3980	1250		5140	1430	1390	1750	4740	446	1830	4140	3530
	1680	3990	8440	1950		2190	846	1200	2580	7410	1040	1740	160	308
	878	3200	2690	923		2480	164	2910	490	5410	2580	569	5190	2280
	6950	2170	15300	514		5210	1300	2740	5180	3740	225	1930	1670	2790
	1530	3260	2230	5340		998	819	2900	5150	4030	2060	2900	2990	1130
	149	7800	3530	247		4570	306	3470	2620	5390	4350	1560	1320	2100
	128	2430	3490	5440		1760	111	3420	3470	9520	3030	499	3520	1220
	345	4330	2990	3640		2060	525	3020	2160	5780	4400	7070	13300	706
	2650	3650	2580	10000		3330	4430	448	2990	4290	1310	85	2700	502
	1040	23400	1150	1550		4210	4770	967	3110	8960	1450	568	1370	957
	2260	5030	8660	4200		2360	3090	1980	4500	7860	4780	671	13000	2900
	2940	4390	1160	352		4730	2630	2560	4130	6120	3000	327	3120	47
	2540	4950	10600	5350		1790	2140	3530	2480	5620	3060	3130	541	826
	3040	4540	687	2040		7670	1180	3670	972	4810	2810	7260	3430	4080
	8260	6250	4140	1890		4840	10700	433	398	5690	3200	465	368	1490
	1290	3750	2640	5760		3540	3160	1490	2310	8560	7810	2430	1180	2030
	8160	2060	943	135		4710	3490	2550	3110	8720	1370	4910	1580	2150
	2110	7460	886	6270		4750	1430	2150	2450	14200	3540	3750	1360	619
	2060	64	1450	6040		3270	2460	668	10500	2980	1880	6530	14900	3770
	2690	69	5060	6690		1370	2090	1200	2520	4200	2210	1520	1530	1390
	6870	3610	318	1280		2520	1560	7480	1850	3570	2140	2170	247	1040
	515	9450	4450	1480		416	1430	589	1940	4130	2290	1960	6680	625
	1280	2170	3460	1490		4300	1090	4830	99	4930	2980	1020	1240	11200
	3010	263	2900	1830		1260	694	7960	1220	4630	8930	1630	2010	2490
	8440	9140	2660	3830		381	622	2340	3840	4880	12900	304	9430	1740
	7050	6210	6450	1730		2750	1640	6990	5400	4210	3960	531	14500	3720
	1550	610	7030	1190		4580	424	13100	2510	5190	6620	92	77	1840
	2500	2960	3840	2890		1280	4500	8360	1110	5500	5760	4660	3370	1620
	7640	3600	3740	612		2310	3120	1800	1100	3120	1530	3880	8920	144
	478	4850	8490	13100		3260	581	1000	93	5460	1760	4500	2280	1740
	1680	3040	3050	4290		2450	979	1040	856	4180	4420	4370	10200	2280
	2220	4760	3840	197		3340	3020	4240	4500	3620	4320	289	154	651
	7220	3240	1550	16500		6350	3700	464	3580	4940	1780	1600	251	2920
	4740	3300	77	230		6220	3160	241	192	5630	582	4020	1560	1230
	1970	5260	2720	16300		90	2250	4030	3020	6500	2280	5190	1340	1960
	264	4260	5090	199		4790	1400	1400	2870	4540	1130	3130	346	1720
	3500	3720	7730	1570		3320	4610	434	2070	9200	2550	1060	465	1100
	4730	5120	5420	2520		4680	553	2400	2220	3800	732	1340	1300	1090
	385	5630	682	4420		1390	4240	83	8050	9550	606	1720	1210	201
	1670	3900	144	11700		604	227	1550	1940	8450	9220	2460	2130	3000
	4110	3960	4930	7450		678	3050	1850	975	14600	615	1180	1130	309
	2780	6460	7830	6420		3030	2760	262	701	5950	1760	2280	1480	139
	4120	5740	1070	4210		7500	2580	360	4600	2610	2220	6280	4710	589
	4380	5790	970	2620		3260	2800	437	1810	10500	2740	4270	1710	48
	4840	8670	4180	2600		2340	3860	2290	751	9120	662	2380	3860	147
	2100	13300	5580	12500		6260	2730	3730	21100	6850	730	1050	4620	670
	2750	60	5080	2250		5230	1800	3510	796	10600	930	12800	6390	1520
	392	363	1270	1570		2950	2480	2230	7980	4600	3740	1210	1430	3140
	898	60	1870	130		3310	745	2910	537	10400	1120	3130	5110	2230
	1850	59	4750	4610		2990	864	1060	18500	5460	3620	2520	4900	2980
	1490	14600	1000	8390		11000	1070	549	591	4270	1150	2050	6280	1350
	781	179	3580	3840		5910	2000	4250	1860	4450	4140	3260	2560	484
	2300	12300	743	4500		5430	99	2220	1210	4500	1090	2290	4000	2000
	4860	12200	4270	3510		2070	2160	866	2830	4160	5990	2630	3400	1550
	76	119	297	5250		361	1540	1220	1990	4640	261	4460	5640	1220
	6130	5470	545	3790		11000	104	344	3020	4440	1310	3000	3910	558
	2400	5350	4160	9980		2450	8330	420	1650	4660	1240	7310	4900	2030
	2470	5920	5330	3640		5100	711	78	8850	28300	3350	2830	5810	646
	1690	4240	18000	9180		6280	1230	4020	307	4700	3770	1510	2630	2000
	4090	6510	4350	6730		1800	1110	2850	2510	3820	1740	1730	4810	4460
	1540	3950	2000	4770		6160	1280	2750	5810	8610	3700	1880	4790	1770
	847	12200	1540	3790		2680	989	1580	2410	3080	1190	1100	2850	970
	3180	6010	6070	5400		6470	794	2230	9830	4500	57	6020	4550	375
	1130	12400	2400	6330		4380	465	1350	319	5590	3470	2120	5510	955
	668	5390	919	3910		6250	1010	2180	825	3030	1430	4880	9310	584
	1150	5050	1920	3710		961	463	3010	5430	4530	813	2230	3690	130
	226	6450	4410	12000		185	2970	1990	5070	198	1560	1730	2790	1620
	908	4730	9260	10300		1840	507	3150	347	4770	964	2850	4170	1920
	623	5000	12000	6460		4910	1020	3760	2200	4590	2470	2670	2550	920
	8120	6280	4220	4680		4430	2390	2270	1020	5100	1580	2800	3390	2170
	9500	26700	3140	4090		1950	2110	79	4840	9670	1520	3480	614	3130
	1130	5450	3460	20800		1820	1410	2070	7690	5530	4200	398	1000	1340
	2120	6110	6000	7460		4270	1470	2800	2160	6830	4700	1920	1170	2390
	1010	12400	1630	2310		2800	1710	2040	9530	3170	1740	1020	4490	1580
	1220	5720	3590	4930		2980	818	2860	877	4030	1280	2070	2650	3160
	1180	4980	10200	1730		481	2210	2300	9930	4810	2510	1030	4230	1000
	836	7630	3150	16000		3660	2130	682	4260	10100	1810	3180	3130	690
	398	10900	3660	2320		16300	585	428	2620	10800	325	3130	533	2020
	285	5680	5220	4020		3220	1730	3050	4270	4960	1040	8840	5260	8120
	477	6320	1320	1070		10200	2350	1900	6530	10400	1420	1840	8120	2980
	1420	6310	3200	3670		14300	866	433	9250	6710	6520	6110	9040	1440
	491	6400	2350	10500		1460	2040	729	3170	5370	1670	4340	1590	1220
	459	12600	3160	5140		1950	1750	695	3910	4200	421	2920	12900	1710
	1710	5330	5070	15800		252	1630	89	973	2950	3820	5210	5280	1750
	875	582	3000	13300		866	1020	725	3580	4190	1040	4400	6390	1880
	131	7450	10700	999		2610	1680	7900	2010	4690	657	5080	4420	6180
	65	262	285	3810		3760	4110	251	3130	2960	57	2750	4330	4250
	789	22500	4480	7180		1250	967	551	553	8300	3540	3090	2550	1600
	395	15400	3860	7120		909	1620	528	3170	11000	1270	5320	3770	485
	1110	12700	14100	9520		1260	3510	6800	794	4650	2060	3600	1030	556
	907	9860	2120	91		1700	3950	273	2500	5380	426	2260	393	3960
	6640	10700	6520	11000		2620	552	6090	4670	4430	56	1170	6730	763
	1290	17400	2660	246		3060	10100	935	2770	2780	1570	1320	3690	944
	185	6920	5490	1530		2590	4080	5390	2640	5740	1120	3000	3870	1590
	7680	7230	5250	14200		2220	2630	5840	939	20200	125	1970	4000	2720
	5560	5120	4280	12100		2210	3210	2810	3350	4930	2050	3540	2700	659
	5410	5690	3400	25300		2710	8520	4820	3460	4950	585	5870	1770	2370
	9740	17000	5730	14300		1110	600	3010	2040	6820	1280	5920	6420	480
	22500	4050	316	8780		2810	4000	1970	5790	6620	1230	1360	5570	2200
	21700	20700	4220	17100		1310	2060	3960	1140	3970	1580	3340	8000	3200
	708	7270	2850	12700		7790	2500	2850	5200	6860	56	4310	4130	639
	8830	14900	4450	9630		869	1630	3280	701	3920	1260	727	192	1690
	64	7100	452	7410		438	1140	2440	2380	5450	2030	2990	6620	6810
	138	11000	576	19000		2990	1780	2580	15600	3200	1680	2970	6680	1920
	2040	5490	8050	13300		3170	1830	4390	6820	13400	1830	4630	4620	1740
	5020	5190	4840	8880		1240	3290	2380	6130	10500	8640	5050	3510	2540
	3560	6230	2860	12500		2690	3330	3890	9330	14300	2080	6110	3890	2280
	3600	5160	9210	11200		4380	433	2080	7500	7880	471	670	3680	1850
	2890	4830	4740	344		79	2120	164	15900	6580	1680	772	4490	665
	4850	5740	4830	14200		2460	347	1930	7900	5530	312	2150	364	972
	135	5810	3730	14100		9880	1010	1420	9380	5270	1240	2470	2610	977
	235	20700	8440	598		2230	1150	16600	13800	5460	2130	4160	1390	864
	32	8150	4530	13800		2500	49	3090	7670	4420	1210	3930	4480	2110
	1230	7100	3240	12800		3250	1030	2240	8020	5290	807	2950	1640	404
	1570	6020	5290	13900		711	274	1970	5030	5880	1430	4010	4550	1500
	504	4810	4020	25700		4480	370	1780	7270	2100	56	3320	1390	1260
	15200	5690	3170	10700		4280	4520	1380	7310	2480	8570	560	751	1650
	1150	42200	992	9790		9450	275	1590	6830	11700	1520	2350	5450	2430
	9110	5770	2080	9410		2690	321	1530	7120	6690	2650	1070	6760	58
	1910	12300	3710	5940		1310	965	1810	8790	4410	1210	2810	1220	5010
	2060	6010	2680	5420		1160	2510	2570	7720	3360	1350	765	2290	2720
	33	6200	3890	6130		1690	485	2240	8660	6100	612	4180	3630	1960
	181	9310	594	4550		13000	667	5420	4820	4530	3370	1980	2620	3870
	460	4900	1700	13300		1540	1530	4850	10000	7390	759	3450	87	3940
	759	6820	4200	16300		1790	251	2920	11700	4940	329	1940	2780	1290
	695	6070	1720	12800		1670	2710	2020	8860	6460	984	1650	2380	1950
	2200	13100	8110	800		1600	137	3100	7270	7000	680	5160	4870	1670
	65	6360	11400	14900		2430	957	5050	23700	4390	659	2190	4540	931
	1980	14800	3150	868		3380	4280	1650	14600	3250	659	3130	4190	1610
	2360	8720	3420	20400		611	819	170	7260	11100	1710	2790	6500	480
	552	10700	6750	10000		413	331	2420	10300	5110	1730	2350	4890	273
	2170	12400	4780	18000		2410	280	419	7420	3530	2330	984	2340	1200
	67	6540	3310	23200		509	3520	1670	7890	3950	379	1300	1780	267
	1330	5020	11800	12900		903	4750	2670	3600	3470	1110	2100	732	422
	1630	13600	4260	3780		246	1420	830	6780	4050	2360	1290	2790	825
	219	4900	2220	4380		1620	624	555	6570	4020	1510	4900	1680	1750
	1210	5680	1410	5650		4320	1230	1480	7800	3530	57	2220	5580	4490
	15000	5260	5740	5200		4650	845	435	13900	8010	3170	3120	16300	1660
	1110	15200	1620	15700		2570	1100	2560	4560	3230	838	3110	3970	124
	1570	5520	1450	3480		3210	382	3670	7190	4920	1460	1760	87	6160
	3590	6010	1820	12600		2740	1160	2990	5340	2650	3710	2740	4170	120
	12800	5680	3740	7050		4210	1470	169	7900	2950	3660	703	4610	4230
	1370	18300	18100	12400		1210	2030	2070	7140	7080	1630	4000	4490	2570
	99	6190	6390	9600		503	2060	1890	8320	2800	1960	1660	12600	4980
	11100	6030	3790	25400		436	2460	1570	7660	6300	3200	881	1830	3690
	2860	6350	4830	12900		269	1400	2170	9760	5130	1480	2360	2280	2430
	1780	6640	3890	6800		5470	2120	5320	1790	3100	2190	2060	3120	2460
	136	6050	3570	15200		1190	2400	4280	9250	7320	1760	3750	7490	566
	1100	5600	182	8110		2380	153	3950	7270	5870	1960	4440	8390	341
	5420	7240	6690	6130		1040	2020	4610	5960	4750	58	712	1460	626
	99	5390	6260	11100		1000	3560	3280	4980	5370	2660	4240	86	3470
	101	10600	6470	6750		1010	274	2780	11000	4910	325	307	1140	5490
	4410	6120	150	6330		1850	276	1620	7890	3320	1990	753	506	3560
	203	4830	3630	164		2140	952	1090	8690	4370	1180	4200	89	1480
	1520	3530	5530	15500		8370	1910	1560	9350	4650	126	2060	587	1430
	176	7150	1810	324		3820	53	1520	15500	5470	1740	977	6680	4820
	4030	5990	103	16500		77	314	4330	6630	7360	61	4740	8110	5360
	74	5690	63	5310		4440	1460	4030	11200	4440	1160	2540	94	1190
	1520	5120	2210	6340		428	2560	19400	7060	4710	2440	6430	551	2710
	1460	6340	1270	5940		252	1380	4190	8640	20100	7280	4350	2950	4340
	1850	12500	851	14800		2770	3760	1910	7970	2590	121	5930	3510	5290
	1230	6340	2670	6110		2530	3660	888	7460	4020	139	850	3890	1340
	508	5660	2900	83		1690	2780	465	6750	2780	1230	3890	2000	421
	1170	8290	2830	7660		1160	3210	745	5830	1370	958	5570	937	2530
	1070	6740	653	33500		3920	398	2170	8710	5390	692	419	4390	955
	971	11000	130	7980		6810	1790	794	7050	445	1420	5650	2670	860
	32	9700	1660	6750		2570	2330	1030	9830	733	612	4840	8420	16700
	97	4990	4100	1070		3250	510	4170	8400	3520	254	607	4660	979
	16000	5790	3230	14200		3590	1680	1340	12800	5890	1640	1150	3030	2750
	98	5050	3880	7110		1590	50	352	7420	2660	2480	2050	2250	3280
	387	4630	3390	12000		318	3470	921	9040	3080	797	8400	3850	3180
	48	6700	5520	11400		1870	4470	4470	14200	6010	2120	788	14000	2090
	4560	10700	4780	15000		1460	2070	5370	12900	3650	594	4540	204	3890
	5950	6210	4840	1120		3000	3500	363	8320	3970	258	1370	5390	1910
	423	6020	10600	167		2320	1010	3500	7730	5620	698	3010	431	1890
	11800	5890	8330	171		2570	2580	4010	14100	4570	1120	3690	5260	1970
	4210	5640	4730	77		961	5200	3520	7540	10300	2450	1590	93	1120
	4760	4730	1720	10700		2340	5620	2420	8670	4810	3940	431	4770	821
	1050	9540	2840	9420		9770	4060	79	6460	4860	266	2420	3970	913
	1540	10200	2720	75		2360	10500	631	6740	4190	1390	400	3920	1730
	1290	4520	9580	1070		2980	119	523	8380	3840	3540	774	4570	691
	48	4520	10800	526		156	1020	1420	7260	3770	2250	88	5890	905
	107	5390	8650	4730		2730	11900	3880	9620	5660	1270	3310	2660	358
	4450	2340	3920	12700		10300	4910	1580	7520	2470	712	568	3470	609
	10500	1770	2890	6370		1320	6350	681	10200	3270	174	3570	1840	511
	4850	5100	3430	46200		6490	4250	1600	7250	5830	454	4370	5150	763
	8390	12700	3010	7370		3390	1700	1760	6030	4740	1070	1480	4540	4770
	805	745	4740	7270		2750	4650	523	7800	9440	2040	1470	4940	3050
	3400	1170	1820	19200		2250	7020	2000	6270	6390	2600	3080	104	720
	1770	3960	62	7080		3170	7380	2670	6250	5680	60	4910	4680	471
	3400	377	17800	19200		2990	59	3080	21800	2510	6340	2540	5680	2410
	7200	1410	139	6940		3160	61	1960	8380	6280	1260	170	4910	2900
	5930	2360	6980	14200		4630	1220	1360	7140	3220	1690	3490	3670	781
	3150	2630	5740	4590		4300	734	3760	6280	7360	1870	2730	11000	141
	4640	190	7790	5450		4080	738	2910	17800	5550	1530	2910	3900	751
	2250	893	3010	17800		2050	270	2950	7230	4200	2340	3910	6980	147
	5100	1070	2900	6700		3770	5410	2300	7620	9680	661	1750	5900	1160
	1720	1510	1900	7620		3850	131	3500	7030	6670	956	2200	6660	4320
	1590	1500	1040	6230		1450	806	4020	4120	6610	568	3020	93	4670
	462	4910	1180	4350		667	1040	1010	9030	1270	929	3820	1210	5880
	1740	593	5930	4680		3720	4750	3720	15300	611	246	3580	5270	6240
	14000	371	3340	4520		2200	2300	2020	5670	11500	1010	1110	3260	1890
	262	857	23000	5950		1300	7770	2490	215	136	394	10600	403	1190
	621	4600	4940	6860		2600	678	1520	8830	3770	178	1290	3170	2300
	4730	1500	4140	7560		9380	1210	2850	7790	4540	724	2570	2190	2300
	1070	142	5140	6070		1930	5220	904	7270	3480	664	2070	549	1260
	3340	639	1230	1120		3040	1440	511	18300	4040	1670	2570	825	2350
	2540	749	1060	12600		2910	3140	6800	8540	9470	3420	4760	11200	1620
	7280	1090	3890	6260		2660	4740	78	4970	5490	3620	6010	5970	1580
	8550	25400	1120	8790		4260	1090	2320	7030	5470	543	3590	1320	2100
	2920	1250	5210	4990		3790	1490	1840	6740	11200	995	5050	2230	1550
	6020	192	10900	4930		1940	1690	81	7620	1760	514	1300	3830	5670
	4430	191	3550	6630		1740	565	593	4950	4350	698	1250	2620	6680
	271	1750	3360	24400		8310	2800	753	6510	5300	1110	893	9100	71
	5230	21900	756	14100		546	1050	656	6380	5410	1340	2290	7100	394
	628	537	4690	7830		1790	1270	792	5320	3360	1350	880	4990	1730
	2150	8090	425	4320		5980	610	1560	7800	1160	1920	3280	3890	345
	482	4670	1700	4890		3970	1400	3830	15600	1420	9800	2780	2960	879
	453	965	3860	9310		1780	4980	1990	7230	2730	1820	798	10100	1190
	2730	2680	8190	3310		1330	894	2270	8350	5610	1970	268	1760	72
	2070	7790	2620	5650		9390	1540	76	4610	3720	846	3570	3170	658
	2250	7480	2510	12600		1860	1750	742	3170	4270	1820	1790	4590	155
	1550	2170	776	10800		212	2300	1750	13800	2140	1310	183	4130	223
	586	977	6400	17500		11000	3060	1520	2950	6130	1500	3530	1930	1880
	1050	2510	3090	5670		6910	2290	2260	3650	14000	2200	3150	3710	638
	174	1360	1240	4910		10900	2490	1360	5010	9000	1440	2600	1670	6250
	151	2010	4710	32800		4800	3370	471	7280	2960	1630	3110	1940	6710
	38	2070	3800	4330		12800	841	729	5430	7040	3490	2800	1540	792
	36	1150	13000	7190		403	547	7260	7770	4280	765	1810	3280	676
	290	1850	7660	10500		3410	1120	756	6980	4740	257	9880	2710	657
	3690	1090	1070	7740		2450	1690	157	7700	5720	4040	3230	3120	1880
	8860	739	3100	5090		8810	3390	870	9370	8170	502	381	9990	1890
	370	489	1700	5930		1880	1410	1510	6880	7630	2890	409	892	571
	851	818	23800	5760		3210	4820	1020	11200	12700	582	2640	3690	634
	68	1070	7280	5290		15300	2820	2050	7130	4540	1330	2650	636	1810
	317	912	7420	13400		3180	5070	1170	8160	1810	1200	3410	1540	674
	5510	8160	3510	14600		2530	4700	794	8650	104	379	1640	513	1760
	1360	13800	4810	8630		8940	524	1800	7360	6730	1790	3900	574	349
	687	1140	5720	8120		6400	1060	3650	7650	2810	514	2070	4360	601
	556	2970	5450	219		1760	7360	176	7410	3540	2230	2090	3770	2820
	2380	4440	205	16600		7650	5430	1100	37000	3050	508	2520	2210	3470
	620	1750	1800	3180		9370	3270	4940	15100	6870	1780	2010	2950	331
	150	548	63	5020		1180	3450	2540	7160	3040	2100	7560	1040	3230
	203	2750	3270	9530		13100	6200	2210	22200	176	1110	5560	325	2710
	35	1400	2340	8450		4000	430	2870	6810	3170	502	7880	13400	2270
	453	651	2510	21500		4600	3870	894	8680	6890	572	4070	2050	143
	2490	20900	1550	6000		2350	5290	1090	9240	9270	4900	2000	13700	69
	3020	254	14200	52		2210	2860	3020	8520	4460	3200	4790	2600	974
	354	827	4130	62300		3320	278	3060	11200	4300	2280	630	1640	284
	319	317	5680	7830		3290	1310	1120	9850	12600	3430	1980	1650	327
	1850	1950	3340	8340		2060	737	1540	7810	6150	1930	1720	6270	896
	710	611	288	14600		1970	1120	3330	6450	5340	849	8110	3560	1740
	512	2560	2250	8250		1720	3420	803	9180	87	1750	11300	2800	826
	1870	1490	131	10000		1820	4220	3290	9630	3280	1250	773	5820	598
	875	1090	7980	4120		1430	1050	3520	8470	5280	3610	3270	4490	1500
	672	20200	2820	59500		220	60	3310	16300	3530	1400	1110	3280	1300
	324	1770	62	8380		5220	1610	606	9210	8000	2140	575	5200	72
	170	7550	7140	6560		5080	424	797	5870	5360	8590	446	5100	14200
	75	1900	5280	9610		1610	5500	5340	6230	4110	1910	510	1150	1490
	466	46	263	24200		8210	3080	4390	8000	3800	5670	973	684	1420
	37	717	4310	507		14900	3780	1280	6150	4230	342	288	94	408
	76	1280	1750	12800		3020	4490	1890	6870	10400	4460	4660	6580	9480
	981	3390	2310	7460		4670	1160	1260	15300	3950	10500	807	11500	5890
	449	7980	1590	6500		4460	416	2000	4860	4740	2610	1660	6280	2800
	1140	1900	2070	16300		2700	4540	1540	8770	6300	138	4100	868	1840
	118	1790	722	5290		4920	619	1110	7700	7330	1810	8950	1590	2520
	34	3200	5150	5000		6000	1310	3620	7350	8470	1690	3620	2720	3190
	355	2470	1910	13100		3340	332	4060	11500	5830	2870	10600	6490	2470
	336	252	1620	6020		914	59	1660	3750	7640	1740	3400	2510	1260
	7820	2720	9710	6700		156	2440	1360	6060	5370	3570	8980	3020	71
	36	13100	1940	11500		4650	1610	93	6780	5820	2120	4360	5450	3260
	897	2150	2240	5950		3930	253	6150	8170	9540	5870	2330	1300	300
	524	7270	5640	40400		3660	6820	2790	6350	2220	1170	1480	1660	1190
	314	1840	1820	6020		984	195	3590	18500	272	12800	2190	983	1640
	3390	12100	1270	6460		3060	61	4190	13900	6050	1510	2410	3690	439
	10600	865	2300	7020		153	902	4010	4250	7190	1140	2800	7160	3310
	470	1930	1040	17400		1540	3010	1250	9100	1480	2410	1250	2300	2190
	35	1030	1950	8110		1860	4160	5540	5750	2770	778	188	2200	4880
	37	731	2850	14200		1450	854	179	6450	1090	2580	4520	493	2850
	440	990	2490	5280		479	124	2260	6820	314	354	1160	11800	150
	12600	915	3100	4230		1890	612	2330	7720	8160	606	7120	5440	2040
	71	402	934	4890		341	1830	5710	6920	16200	5900	277	4480	2860
	6280	777	6440	11500		2270	3020	1830	6990	6240	174	573	3790	4520
	839	45	4190	4620		1130	4070	1630	8420	6230	3740	1660	3370	1660
	3170	558	10800	54		1880	6410	423	6100	8200	1790	1360	8760	5720
	1460	197	8270	52		2230	1040	637	7610	8340	1530	2700	7730	1840
	3860	1310	448	11600		4230	830	258	15300	6350	2850	2440	2060	1100
	254	20000	6080	3780		233	1900	2920	6170	2010	2560	2990	1860	833
	398	45	3750	10600		2410	1170	1790	6230	4480	1020	5250	5570	2400
	581	246	3260	42900		4120	7660	4080	6220	7120	7740	431	2890	1590
	258	924	69	21800		786	3540	2430	6910	7480	2360	1090	3260	2570
	1500	595	3450	7510		2940	193	1060	6890	174	4020	2430	2120	2690
	394	880	4900	6140		1710	329	3100	5660	4250	453	417	2490	2280
	364	1750	4130	7080		2030	4150	2750	13400	634	653	11700	4980	4500
	515	461	6740	3190		3270	389	1250	5340	1530	632	1070	4760	1310
	3400	1520	4030	6270		1620	6400	2620	6530	14600	592	4550	3090	1960
	34	1230	1700	8220		1440	486	3310	6360	6360	482	11200	6650	935
	1370	702	3960	13200		1870	6910	2080	5640	6020	3640	194	2180	568
	483	5150	1670	5580		1440	792	3500	3100	5320	4020	199	7460	4680
	442	992	3950	7830		2720	1210	6270	14300	5360	3520	8910	3450	2210
	110	1220	10900	6470		8360	1340	2890	13300	6360	425	3010	6060	317
	522	1080	13100	7850		3100	446	7580	8220	3330	4220	2020	1480	3210
	2950	2490	5810	6090		3790	4750	517	5920	10300	705	274	5410	1680
	1060	2910	143	52		1810	6640	3540	6440	7730	1720	3050	6810	571
	2870	659	4440	6370		4360	2960	2120	12900	11100	7740	1800	1430	984
	524	505	7760	14700		1920	1910	4330	6110	10900	333	5490	2850	1040
	303	312	136	4920		3940	7160	2200	7660	5460	386	6330	1820	396
	2170	822	3310	15700		1630	2020	479	5760	13400	3200	2540	816	4330
	77	2530	5100	27700		4160	2110	4090	1840	4640	784	4200	6010	1230
	466	1360	3880	8150		2750	653	273	6290	5980	2170	8490	263	2920
	34	2310	7590	6920		316	1030	2450	6010	6000	479	2720	4220	1860
	4490	2110	2370	4950		1010	190	77	5370	6850	1280	3820	2370	1140
	72	875	7130	7850		1450	697	3350	6240	6090	1140	1510	1380	2120
	73	144	8060	5200		1010	3760	3470	6880	1690	4380	3190	1590	2020
	35	21100	1310	6380		3640	373	1600	5810	1440	1650	93	4830	821
	472	5850	9800	3270		2870	1100	258	6320	8070	3530	2250	5460	4510
	5610	7510	1670	707		3360	3860	2100	13700	7070	60	1700	4110	327
	691	4020	2350	1880		3320	778	1130	10900	6510	657	4090	3350	1620
	421	4400	2020	7730		3270	1790	4510	4210	6170	4060	3320	92	653
	7220	7710	1630	12700		5260	3140	2620	7510	13400	1350	522	593	482
	1100	6660	7110	9990		2950	6900	1360	4410	6570	7410	2900	5570	2960
	870	11100	3000	809		1920	316	2180	6920	7580	394	13600	3170	1610
	162	5620	1970	7110		3740	5680	2850	6520	1470	970	1300	6090	2040
	775	43300	3220	388		2180	581	1960	5450	5790	1470	1880	2410	3780
	219	4530	3800	1980		2950	3810	2570	10700	5590	2190	585	5820	778
	1510	4730	4840	4720		4650	923	1070	6230	7360	1030	2310	4520	70
	1530	5860	3750	2550		1300	1200	478	5260	5720	2560	1690	9380	3390
	1370	3820	18900	3710		2920	252	1180	5220	9660	3010	2400	9340	3210
	305	5450	1730	1770		2670	1560	1830	4580	7140	2030	1430	3000	16600
	181	4800	4600	5090		4410	4290	2330	4240	4290	2400	3470	1270	2790
	105	7880	1420	3380		594	5010	1040	4450	853	3630	1690	2140	1370
	1170	22200	2380	3520		1420	5150	4100	5770	254	3390	6590	6320	327
	226	6090	537	3600		509	2320	1650	5290	897	1020	2770	8600	3350
	71	4720	1660	3950		3760	1490	3460	5590	3470	2800	2350	2330	1180
	863	3850	346	7530		3690	1320	1510	6600	4940	423	1340	2980	410
	944	5870	6420	1460		2290	2690	5270	13600	2440	536	3520	1510	2100
	320	4150	1220	786		1850	2680	794	8190	2550	1090	2440	3920	13300
	282	5680	4910	1870		4360	6670	1560	6460	273	57	4550	1680	2770
	8570	2020	928	2350		3830	2090	723	6490	3710	1230	1920	8070	571
	5950	11300	3470	5560		2060	1670	2700	1920	1560	4280	3220	170	965
	1330	5450	9240	3170		3770	902	6190	260	2330	875	1850	11500	3050
	567	3600	19200	1960		2150	983	1020	9140	1700	11400	378	6300	3470
	4990	4970	6600	2930		4600	2790	78	7660	84	1360	1230	1830	1160
	3110	4080	2830	16900		3400	3030	5290	15300	1490	3310	963	11400	729
	4770	8950	836	4500		3050	1100	1420	6540	2270	116	1860	5470	1240
	1590	3740	3690	2450		4680	997	1660	6450	1260	968	662	275	1280
	1040	5430	1960	8440		2280	3310	4030	6670	156	1540	2410	170	2020
	12600	6870	957	1970		4420	3270	2120	7140	980	1810	929	10300	1300
	4080	12400	8110	8560		1950	528	4040	5380	4250	342	1350	10500	1730
	4250	4780	4440	2990		4380	1200	4210	6460	1970	16000	2680	2070	750
	2850	4570	160	3990		2120	1080	2630	6060	1350	378	5030	2000	4880
	3970	3270	3030	7880		1450	1920	3610	5590	2010	778	325	8790	323
	3900	6540	3070	709		4010	779	1620	6290	749	621	4590	717	2510
	3230	8500	2450	7170		968	1770	5590	6780	785	898	4480	5860	2870
	1050	10800	3190	1390		790	1300	1620	8350	1160	2700	1280	673	903
	3250	5670	1100	5710		147	328	138	4860	2340	746	2230	8050	320
	6070	4120	2270	3960		3930	2470	7340	5130	3340	2520	3580	9160	3690
	1500	3390	678	7880		1110	2430	78	5270	2370	1500	308	10600	800
	3550	4810	1980	6300		3820	414	1170	4380	1940	2770	1520	9930	2840
	1940	4730	763	19100		2300	4300	6120	9070	3410	3240	279	6430	2500
	3620	6460	1010	1740		5030	1760	1950	6230	12500	2280	3400	211	2780
	3650	3600	4330	7480		2410	343	1700	7940	788	1450	3480	1400	723
	3780	4280	410	4940		2340	98	1870	20300	3100	1330	4350	5670	1090
	8340	5620	4130	893		1620	4570	653	5880	936	1660	5190	653	2130
	8280	4600	1500	4400		2700	1640	2780	8990	783	1150	299	859	3690
	9030	5030	2140	3000		1310	1500	3240	6210	723	1310	2100	1120	2250
	2050	6100	1730	6050		1430	1880	3830	19400	1820	1510	3790	708	1750
	1290	5050	11900	2610		7800	2940	453	7760	1900	1610	3850	8250	685
	3380	289	2840	7170		2370	1680	8200	6870	328	747	4400	8150	2980
	1840	15300	3040	4180		2210	751	2560	6820	388	1450	1230	6470	288
	2980	6110	3780	13800		2830	2460	1390	5950	7030	6490	836	9190	1470
	1200	6250	2830	4620		4220	1500	805	8130	2460	12000	173	10300	854
	4190	9360	666	6090		4540	2610	1920	6120	1640	6940	1170	174	2040
	4040	27000	2600	10200		2970	1530	468	4160	76	2680	1190	8240	2050
	7730	5200	2200	4060		3440	1900	2970	13700	1080	1870	2710	7250	2110
	7570	6670	1720	1250		1800	1200	574	9550	2020	4670	1500	4530	5710
	7670	6470	2170	913		3090	5680	2760	7640	2300	133	2220	6720	1370
	2130	7720	2140	3080		2890	2510	2360	5890	1450	1910	1900	11400	1000
	22400	9480	2530	4020		2610	2120	775	7290	778	263	644	7880	3430
	4280	16900	8710	3960		4440	1760	2200	7790	2160	2500	3650	14200	73
	2410	9070	2910	3840		2070	1070	12300	7620	265	640	2370	200	320
	1860	16500	1920	7950		2470	1590	2020	9500	4060	1370	1560	3610	629
	5310	6350	485	3690		3280	214	8930	6880	3310	1520	1250	7650	3010
	717	8680	588	2920		1650	626	2230	5750	2880	945	5080	11300	924
	4500	1040	138	56		2040	2240	12200	5600	6210	520	84	6010	3550
	3200	9130	2390	7170		436	4770	1150	3200	4320	675	1540	890	725
	3000	12000	1490	4160		6180	337	1270	7020	3500	9170	13700	3430	3450
	4260	7580	2360	11300		2140	1800	998	7880	3940	1280	2810	361	1580
	25100	4760	1140	6500		2820	2750	1840	3730	6070	2670	10600	2220	1940
	6570	4800	5480	4780		656	1940	2100	6470	12300	4250	2720	1450	7200
	4880	11400	3160	880		4090	2490	2440	8890	3120	857	1550	757	699
	6190	4400	347	7920		3160	5380	263	7420	6770	953	1260	1990	1310
	8320	5470	4780	6740		3050	902	3090	14600	3050	2850	184	1060	1140
	8690	12600	3220	4390		4890	1210	1740	6570	4000	760	570	2080	1230
	3810	3950	2720	1200		1020	102	995	12300	3610	1810	92	11400	1320
	1420	11600	3300	6980		3400	814	3390	7970	12900	3830	359	9470	1370
	9240	63	2810	4080		2790	1480	591	7210	3760	937	1740	1120	2810
	2090	5170	3170	2370		3450	736	6650	5720	3010	673	3440	454	811
	2200	4710	1450	6040		837	3930	439	105	2330	1740	1340	5440	2410
	5720	5170	5870	5390		3040	1430	934	6850	3080	2110	1270	2140	630
	4020	6680	673	21300		3050	3950	1720	13300	4560	2690	2600	3410	2840
	4690	5330	763	4320		5340	100	603	12700	1370	2540	11300	1360	2620
	2500	9590	1290	3570		797	3460	1470	16300	6790	8940	3790	470	1270
	5710	5000	1360	5610		2270	2650	2160	43200	13800	2230	704	5340	1770
	879	6310	572	6010		1570	3950	1990	6050	1920	2360	1580	1420	1920
	2240	4950	1020	2860		3390	2500	818	8160	3540	1370	4250	6190	1980
	2520	7700	9480	2620		3390	2960	359	8310	1570	127	4650	8040	1630
	1530	7610	6320	2380		4590	6420	2270	4500	854	803	3350	9860	520
	2100	6640	6860	3430		4340	2320	2610	21300	5770	2550	6040	4570	2330
	153	5210	1490	3820		2060	3040	93	6760	1660	114	7100	7090	221
	4050	5960	2410	442		2290	51	1650	6480	4740	3370	2700	6020	1450
	3830	4950	5660	5700		2200	1540	2900	2960	2190	643	224	2090	2740
	663	6220	151	10100		3700	5930	386	6000	2700	124	2580	524	1450
	3310	5330	3290	6010		2430	2140	1010	7620	803	572	1560	88	1550
	1110	5350	1080	401		5120	639	3610	6440	159	4160	3380	1300	846
	4120	2220	67	20900		2220	640	1670	18600	916	3380	785	3030	2060
	2220	3700	2570	332		2850	1730	1810	6860	651	1330	694	291	2850
	1040	4980	533	4260		3410	720	1240	7090	3040	1090	935	273	1860
	3800	6220	4570	121		3500	107	617	6550	3950	131	1320	741	74
	7630	11300	1630	33200		2410	1800	2580	6460	2110	4190	1680	4940	3310
	2250	14000	152	4430		2510	1830	5960	12500	37200	1020	1140	1870	904
	5580	9500	2210	5640		3580	2270	3540	5540	158	442	6490	2260	1320
	2610	5090	9980	2590		629	3650	2410	6720	1810	950	3550	3300	2310
	3200	6200	152	2380		2450	2490	80	17100	975	913	4280	6840	2240
	2060	3810	602	7650		2600	2430	1160	7780	1630	844	3090	2190	1550
	2920	2520	1450	1560		3550	3210	1380	6670	3470	762	3020	8390	2840
	6310	5200	2600	2200		1700	896	4470	7610	351	2540	1190	6190	820
	2050	5320	2650	7940		3590	1370	2730	7630	277	616	3410	1770	717
	3140	10100	915	2620		2390	1250	2460	5880	457	742	1480	4200	163
	2030	7100	72	9700		218	1320	3800	14700	11200	527	4180	4110	3290
	503	6640	150	5360		2710	1460	345	6140	9000	262	2040	10200	1680
	3350	5650	222	3560		2990	740	1320	15500	4420	523	3170	5270	1910
	5540	11400	1380	6160		1370	909	1150	6230	3580	179	3070	10600	4120
	4140	66	3140	2990		1700	2250	3500	5590	6750	930	4260	1020	1990
	5420	1280	1490	5540		81	153	1830	8300	3580	535	2760	3150	1310
	3870	5970	3380	5000		2990	1730	2470	4890	2490	2060	4540	2940	1740
	4780	3900	1290	2610		1940	2180	2430	7440	267	509	2390	3880	506
	4930	6610	7740	2140		1660	458	1100	6780	14500	1350	8890	6880	1820
	1690	4380	4190	4840		832	100	1650	8270	2100	1010	7980	7470	2010
	5920	5290	13200	3460		517	1180	1010	6700	3700	2000	4920	3820	1920
	8020	5640	2190	5600		3780	166	1990	5360	1770	2740	1290	869	3100
	3160	130	10800	4030		1100	1250	1850	6620	4020	13200	3290	530	1610
	2550	5620	161	841		716	4410	1300	7540	1790	1240	4430	2050	5810
	1120	17700	2020	230		2390	1420	3210	7000	1500	6640	277	819	2540
	335	4900	2150	1570		4120	1340	1810	8810	2030	6980	3150	2050	5530
	2260	5090	8530	6580		2490	333	3520	20200	4350	1900	3160	3210	3020
	1500	13700	1220	5870		998	380	1310	7850	2780	614	2250	3200	3830
	6610	2790	1440	5450		2120	8700	974	5820	1720	1770	2540	751	3740
	1740	4100	1360	6460		3630	1060	2500	7370	1160	805	3140	10300	4290
	4010	7070	4960	6790		1480	5000	3050	6820	1930	4950	3340	4690	3770
	7050	3560	923	5010		4940	948	2800	8570	7180	2680	5550	1830	4800
	3530	4330	3680	5240		2540	12500	4280	8030	3150	1790	167	3820	805
	5870	6150	5640	6530		3360	1110	86	7500	1000	3630	2510	734	263
	11200	4560	3300	2390		3680	460	1460	1400	1270	1800	376	3950	3870
	1420	11200	3370	2020		3140	1010	1820	5840	3510	9760	437	156	2890
	4480	4580	4850	5170		4800	1120	4590	7800	2230	1180	1230	3400	2830
	6860	9440	72	3850		3010	859	2950	8540	960	1740	3680	740	236
	3650	7640	3090	4970		2410	1930	4230	6130	1500	2020	1950	7230	76
	157	9500	5900	2260		1600	1480	276	1740	692	2260	2190	503	481
	4900	3500	546	4220		4120	453	3000	5520	3480	1950	324	1280	1490
	7640	9080	519	3930		2590	1050	3570	8450	717	1290	5440	254	2360
	309	2830	6590	7100		11300	260	778	6860	3430	1190	1320	1270	1960
	4590	7600	1790	1970		1550	1930	919	8010	968	1470	2510	384	9560
	234	8930	3470	2670		3240	2300	807	7440	1120	6050	2800	4750	2730
	544	23100	5620	5460		2960	1120	3900	21400	3050	503	1620	3120	1080
	140	252	1280	3240		4910	1000	735	5930	4190	1490	3080	2410	3670
	3810	58	1550	4120		2200	2540	2590	7360	575	1890	2180	9010	3280
	3370	750	1390	8960		881	7750	365	6450	6770	2260	1460	1120	880
	2270	5080	3260	4840		1460	977	2770	6890	5410	1970	3100	4690	2860
	6030	2280	68	1120		1890	525	2820	4150	5050	315	2420	1960	1810
	2870	130	1330	55		1730	499	4090	10200	792	1070	1640	1430	3600
	5830	436	1740	6360		1600	2460	3370	3670	3960	1770	13500	2930	1910
	4700	5850	1440	4280		308	1300	2460	6340	4770	331	1710	1250	1940
	7370	6730	2190	9670		2930	1050	1800	5250	3870	1680	1740	4320	5550
	518	417	1920	3230		2630	3330	1290	7540	3680	7500	2750	6410	3440
	1990	1990	604	5140		2830	2180	1820	6140	165	1170	2310	2920	6870
	7440	3110	66	10900		1900	2430	4240	12600	5700	7450	679	638	3360
	4280	3470	151	581		1360	537	3070	9250	1020	124	1120	1880	6890
	3330	5680	71	6600		1520	462	1530	7770	2280	136	6040	1200	247
	767	4820	779	2380		1600	2790	2380	8650	1900	128	4430	7410	1460
	1390	5270	911	18500		1620	2850	708	7590	5900	5160	407	352	1340
	549	2990	141	11400		1120	255	1520	14200	3720	667	670	1750	962
	1580	3850	1940	2770		2590	5110	368	25600	1150	1270	970	248	3670
	2710	4920	2260	7540		1480	11300	2120	10600	3700	722	391	1040	7940
	1200	4150	16700	8870		1310	337	5990	5090	3380	391	520	2230	3050
	11400	1570	989	5770		5680	1920	6450	6150	1440	11600	1060	4990	3100
	1190	4490	1610	7370		1440	937	3070	8020	2660	492	1600	228	2630
	2930	4710	2450	9810		1930	729	3240	9450	2540	789	1280	1080	1250
	1200	5550	1160	15200		1810	539	2540	6290	1040	58	2030	631	8460
	3170	3920	1780	23500		499	119	3080	13800	1270	4440	2710	3770	3120
	2870	4330	1780	13900		1790	57	863	18200	3730	1380	1090	2880	82
	2580	4590	3080	14200		1400	2200	2720	8280	2480	1170	510	6090	3500
	2400	4810	2530	6580		2480	770	6330	39000	2600	731	3400	7140	1300
	2590	4640	2250	8670		3570	3670	1410	26900	8870	1840	6750	778	76
	2570	3430	1240	22100		647	357	1270	8140	2660	3510	170	1920	2620
	3010	5390	8960	8970		3080	1910	1430	7490	3460	2900	1830	2540	6300
	2210	2840	1470	6710		3030	3240	1340	9230	10600	1020	5140	1460	3960
	7600	3590	13500	11100		2250	808	7430	10100	3590	1370	663	2170	3580
	2300	5190	1120	12800		3120	2980	5080	14800	2510	1550	2810	2790	2660
	3110	4910	4250	8700		1720	649	6140	12200	1690	3570	2920	2270	3490
	3290	14700	1290	5780		3540	3230	5960	8360	3340	2010	1140	3670	1510
	8360	4470	2650	3990		3000	3390	10300	6920	3600	1930	1930	1890	3880
	444	4150	3970	10000		2720	3340	2040	6590	4050	1840	5080	1940	753
	770	9460	4060	3150		650	1520	93	15100	4780	1140	845	1170	170
	1680	7870	3840	2560		2770	1850	5730	7310	658	1070	1290	2730	1110
	2660	3650	837	9070		725	1520	3010	6690	3150	3610	2140	1440	1880
	3290	4730	5680	13900		7940	1900	87	6480	700	3240	901	358	1490
	2130	10800	2940	13400		2840	2310	540	7100	1430	1470	3830	1190	744
	1900	8980	13900	10100		3060	3760	2690	7750	2750	1360	2350	1520	153
	1190	12900	7180	3990		3250	592	505	7240	891	1510	3910	1050	6800
	485	9090	10100	5750		2480	302	806	4890	3190	2750	3750	9600	966
	3570	4840	265	3990		322	1040	1680	484	5750	1800	3430	6280	7990
	218	4820	5110	11800		2380	503	187	15200	1250	732	89	1860	906
	12200	12700	1280	6030		1650	828	5850	12500	536	1030	6590	1830	1920
	3270	5440	8720	11000		908	1250	5150	13700	2290	124	7740	1250	1380
	157	4400	6610	16200		2880	5230	2730	9900	724	1620	2060	3250	76
	643	6540	654	24500		1700	1940	2820	7070	1380	252	2200	6280	7050
	607	12100	344	5950		814	1450	1650	9110	696	1350	2050	990	345
	1450	4870	66	9820		4940	2880	3040	7930	904	2240	1960	354	237
	593	17800	3400	4760		4710	991	1900	7760	4360	2220	2330	1380	4530
	626	6450	3420	19000		3820	4390	538	7400	4250	1460	84	2190	2770
	644	12000	1610	13800		2950	281	1340	7260	1660	64	2450	2210	2620
	702	5870	2260	477		317	1840	315	14200	3070	3780	94	4670	2960
	1580	8750	1040	4510		4320	3170	594	7000	2160	178	2440	3020	76
	3580	13600	77	27300		4130	178	1010	14000	1260	2240	403	4830	399
	154	3910	2980	2690		2810	724	2310	6080	1200	1210	2050	2880	994
	657	5650	1110	3750		946	1870	3600	10900	1860	537	1890	15500	320
	1180	4230	2840	5520		1960	2230	2720	6000	3080	1740	3230	4370	1230
	162	8560	2070	5570		2130	1070	3130	6680	2550	1690	2580	5100	3710
	201	5350	787	66		153	877	13000	8550	3240	981	1900	8230	780
	591	7700	3130	1450		5680	2630	2670	6950	3340	2200	1000	12100	569
	457	4110	1190	64		5010	2010	2260	8410	1270	2470	2000	10900	1530
	11200	6560	1970	816		6840	2550	2690	16300	3870	484	1980	10300	4780
	6770	4870	1110	3260		6570	2940	2100	8780	2590	61	2180	7800	7230
	9000	4850	5420	259		3340	2080	797	9920	805	1250	2090	2460	1490
	6670	3890	371	12000		6060	2400	3060	7830	3270	561	2840	9850	4440
	7320	6500	217	23300		2960	1230	2920	7290	5150	763	70	1560	686
	3880	12800	3400	5710		2650	7100	102	19800	4390	1770	2580	7070	819
	737	7860	3810	5700		1650	1870	5400	8560	2160	1600	3190	1160	883
	50	4620	4640	16000		2100	3030	1550	16100	1730	6690	8300	984	3510
	361	23000	6270	12200		3750	2460	2700	16100	14300	1510	466	3430	554
	3370	16200	130	61		1510	3540	3110	12000	803	844	3600	3100	4230
	7020	11800	2640	19000		3820	1760	417	6790	2180	1660	2240	1230	637
	338	4620	2670	3370		2170	690	4060	18000	1300	422	3160	9610	549
[truncated: 5,044 more rows]

## Sheet: figure 3
	figure 3D: arbitary telomere intensity						figure 3F: arbitary telomere intensity									figure 3F: percentage of telomere-free end in primary MEF
						Pot1b	+/+	+/-	-/-	+/+	-/-	+/-	-/-	-/-		Pot1b	+/+	+/-	-/-			+/+	-/-		+/-		-/-	-/-
	G3 Pot1b-/-		#44			Tert	+/+	+/-	+/+	-/-	+/-	-/-	-/-	-/-		Tert	+/+	+/-	+/+			-/-	+/-		-/-		-/-	-/-
	+GFP	+POT1b	+GFP	+POT1b						G1		G1	G1	G2		generation						G1			G1		G1	G2
	2660	2290	123	1010			7860	1410	2240	1530	3130	405	166	2190			0.16	0.06	1.088	0.54	1.14	0.24	0.48	0.85	0.26	1.05	3.56	9.065
	507	1830	3360	994			3020	2030	214	1350	8250	2090	2360	1750					line#1	line#2	line#3		line#1	line#2	line#1	line#2
	1750	3080	82	632			1530	1840	507	9520	3810	1240	2880	393
	968	3700	776	1080			2630	3120	1210	3450	879	1330	208	764		figure 3H. Arbitary telomere intensity
	3340	3230	20	1130			1810	2370	833	415	615	210	787	560		Pot1b-/-		G1, Tert-/-, Pot1b-/-		G2, Tert-/-, Pot1b-/-
	895	2720	294	895			6630	2380	910	1620	1260	1310	697	765		+GFP	+POT1b	+GFP	+POT1b	+GFP	+POT1b
	4130	21000	303	561			2800	2450	4780	2290	903	1540	162	753		3170	155	334	9	464	101
	616	5920	102	749			2640	2560	1730	1520	1120	1130	1010	147		527	4630	484	9	400	19
	1490	6480	766	948			1320	3340	682	153	2610	964	1880	705		4410	3190	855	18	485	320
	955	5230	60	1040			1610	3320	6370	1140	1350	2420	1800	1010		275	48	115	9	45	342
	1500	6950	198	742			1740	858	686	542	1090	140	421	46		1140	731	99	9	718	61
	565	2390	20	972			8430	8950	971	1280	981	353	1430	326		291	803	21	9	281	56
	886	3070	842	720			1390	5240	594	1160	715	809	155	760		232	391	41	9	86	97
	449	11200	630	695			5690	5280	3860	1570	959	1850	470	94		290	5750	243	18	114	924
	840	2030	861	888			3990	1600	1010	3450	7460	1120	562	171		982	4890	136	933	479	607
	773	5370	840	27500			5100	4090	837	1050	736	570	348	517		312	334	171	9	375	79
	1190	1570	873	751			3740	3010	1210	974	4490	2180	493	201		187	849	42	9	551	111
	909	1320	3740	2920			4610	2270	865	1450	5220	1110	1340	482		192	734	279	846	594	44
	1670	4310	855	23			3050	3160	2490	1110	1380	741	445	145		517	573	238	9	607	63
	147	4260	214	4490			2100	1460	1810	838	1710	1050	891	318		448	532	580	9	642	62
	1940	953	243	5530			2490	3050	2630	1090	1680	1690	917	961		850	154	122	625	150	41
	607	3990	860	172			1300	1720	2690	48	1140	1850	369	694		185	638	248	9	1020	123
	1310	2810	402	966			1110	6170	1720	1260	2840	7220	2170	531		236	861	965	680	897	1390
	623	2800	340	1140			2020	6310	788	1850	301	2030	692	955		440	575	91	567	199	1120
	741	4840	647	321			2000	3510	1020	1020	860	668	496	44		79	850	628	9	44	18
	1180	922	894	255			940	3960	3420	853	1030	760	2070	205		290	644	761	9	249	633
	1710	4560	20	654			4160	3200	4790	520	1110	2590	3000	750		171	831	297	1300	257	691
	1880	2910	3490	1430			8290	5430	1970	1520	1140	4940	1540	1240		132	1480	171	1300	263	469
	1290	6210	272	786			7210	2660	3910	534	1690	2340	2090	1090		329	1560	323	546	271	496
	1110	4820	451	862			1230	2550	1640	577	4730	2640	1440	710		667	2030	59	78	44	182
	1210	2390	247	1450			3400	1470	224	48	1690	3110	2320	150		39	1570	45	641	7490	261
	664	2450	20	507			1490	1460	1170	372	2090	2670	1470	525		329	708	250	94	334	411
	1260	5460	256	1370			382	2430	740	966	1500	2170	153	824		83	251	550	470	360	1330
	870	1480	12500	452			6930	1270	1630	1390	1290	2880	1230	735		185	410	60	53	2730	906
	2380	2060	681	502			7650	1620	423	2140	1720	2970	1830	684		95	576	314	195	2480	653
	692	1380	559	1310			2460	8150	1270	1270	541	710	2560	98		90	1350	636	204	352	459
	780	2350	478	398			3850	3590	1520	157	353	1160	2880	577		1260	698	41	247	994	1940
	488	4390	1040	626			987	2460	1760	1610	488	1010	2020	1610		1320	47	254	655	968	5680
	2030	1540	973	1170			2310	9690	3680	918	386	1180	2050	96		221	288	250	216	809	5620
	1040	3960	344	742			1750	1710	5670	51	448	1300	8230	339		40	760	195	285	800	1150
	1280	2670	240	153			12100	1700	145	1620	339	563	1070	477		229	1040	249	9	644	1250
	1010	2190	11300	1130			2410	2340	2320	557	891	1170	413	503		1380	558	223	452	687	117
	533	1010	1260	1220			5850	2190	2510	603	112	927	1860	1380		968	565	113	44	210	703
	2890	5300	189	1290			4680	2200	1660	372	598	136	3150	6960		2970	1750	339	145	258	97
	3040	646	285	448			3040	1240	2700	1540	887	1440	334	465		2020	354	290	486	539	398
	564	2200	479	5980			2590	2610	1310	454	721	1110	475	1840		129	314	200	9	327	376
	1470	6270	772	1020			10900	980	932	3500	1140	1330	1210	380		1650	2130	318	71	43	28
	1530	1440	584	655			2420	1520	900	1020	383	280	947	234		233	617	677	9	478	57
	1440	5750	272	1900			15200	1450	2440	1420	1070	325	207	190		39	737	335	897	47	648
	7960	2870	1220	1300			9690	3110	338	1030	181	523	2450	2610		98	3950	60	37	92	163
	1780	1880	1170	1340			7730	3180	1470	547	1520	1370	802	317		96	374	140	317	43	197
	553	1630	711	517			1970	1860	1990	1400	964	1380	685	699		566	1080	315	18	588	123
	1210	1320	20	1890			1920	4750	1030	768	1300	8770	3270	606		767	3990	3770	487	1680	57
	1220	3470	40	1550			6600	771	152	617	1180	598	2360	101		126	1240	81	384	939	217
	528	2560	20	780			2710	4870	154	2860	646	928	203	1540		93	434	396	2460	1970	377
	213	5690	509	531			426	3680	3500	2020	1180	1980	1840	844		5740	1170	198	9	308	262
	429	5110	775	869			1880	1270	1370	897	1600	215	569	94		891	48	435	298	47	189
	2670	6740	258	7100			3450	2810	1140	3920	1550	2230	1800	757		126	268	18	9	636	1330
	335	6080	204	359			726	3350	7610	1270	437	1660	610	203		40	144	746	291	7420	2580
	313	1290	325	248			7090	1860	837	1560	1020	1060	508	831		39	388	22	9	411	148
	101	2070	21	1980			2460	1660	2890	538	1160	334	4030	149		961	395	232	190	96	215
	878	2210	172	913			2380	2020	1470	238	1240	2260	340	812		400	343	1090	57	110	3300
	1440	2220	821	1710			11400	2080	3480	1090	733	772	2640	211		413	367	230	1420	45	345
	479	4450	20	757			2260	2340	2600	52	1010	2670	6600	643		482	1020	1400	9	204	2680
	225	700	20	710			2080	3780	1860	1580	185	533	810	91		39	164	332	602	43	2080
	150	5280	998	557			1340	1330	2350	1900	1390	1440	347	88		342	1060	347	9	711	323
	161	5780	2310	718			1490	1590	2270	159	1440	2500	415	4410		283	901	223	543	508	1530
	401	5670	154	626			6030	2760	1740	1570	674	6980	1960	722		386	437	103	9	314	597
	865	886	925	475			2790	1520	3600	1380	924	1190	711	491		538	1080	450	559	199	508
	1260	1030	1450	1350			1400	1150	71	108	666	196	303	500		462	995	86	999	747	95
	1450	5710	20	400			2430	1850	1140	593	2280	918	548	151		471	775	555	1040	279	58
	158	6050	756	1230			4060	3910	145	2460	1460	3510	472	733		938	607	1270	102	723	83
	685	2220	20	1470			2590	5350	378	1070	276	3380	953	290		870	1090	204	79	345	27
	449	332	5270	813			4010	863	883	1580	193	1520	2060	2180		2140	801	1340	172	1420	1090
	392	6400	234	638			2950	3810	316	2340	1480	371	541	3880		755	267	42	531	673	2060
	2610	3260	232	1720			6480	2920	4650	3230	1620	1310	485	248		810	104	240	163	795	1260
	1480	2690	5970	538			5150	984	443	1440	1810	844	242	1860		1120	221	299	613	628	1570
	578	1940	1550	886			5330	2490	1340	55	315	781	989	529		717	99	89	379	949	1300
	1940	3010	528	1100			4640	736	1850	2100	619	1250	1490	377		1450	94	3130	220	48	28
	189	1740	135	869			9910	950	69	3860	56	1180	210	149		40	99	20	280	89	165
	314	3170	456	317			4230	1560	78	1810	955	510	5710	440		2340	415	3010	1280	913	212
	1040	2080	20	813			3740	1330	856	1630	57	1730	431	1220		1760	216	1400	50	96	124
	2710	2120	1770	349			3230	4090	856	1850	1040	559	50	136		405	1310	36	1560	932	1050
	324	3390	201	1030			3240	1120	766	1200	1220	6070	2810	742		612	339	176	245	674	63
	866	1560	9500	431			3570	1570	1030	6950	1030	3970	1060	197		1170	461	365	427	204	873
	1550	2260	879	1110			4990	1020	781	4820	962	872	431	579		1140	379	81	41	382	95
	731	2650	521	21			2990	698	71	4850	889	6770	791	455		1070	217	37	9	766	28
	1620	1740	20	716			1690	192	1790	2720	945	4450	1350	92		860	49	41	1930	424	167
	542	6560	613	1110			980	196	942	3110	734	481	337	91		418	1080	1260	149	47	122
	429	2460	126	1140			2640	2170	2000	695	610	65	1480	545		1940	1570	19	38	761	127
	456	1600	20	452			1210	445	1140	874	1290	821	328	1180		230	983	99	876	3910	206
	473	1970	196	633			2310	3850	1610	592	1590	1640	925	974		292	414	334	19	326	307
	664	1450	725	848			5960	1850	5350	519	477	152	606	2800		82	715	504	1110	3430	189
	472	2060	473	2440			5580	1230	899	1330	317	488	1350	1590		376	635	146	74	44	28
	593	2850	105	527			1500	1390	1270	696	1020	1590	2230	565		754	1480	18	483	632	98
	1210	1270	156	877			2200	795	887	2330	118	1110	1120	223		1320	196	540	281	375	95
	137	5800	465	1410			1300	2040	3480	2610	1480	2250	1220	972		1490	684	770	466	157	649
	1020	4200	304	150			3860	1240	3930	51	255	3080	104	201		466	1350	18	446	1350	153
	779	3620	213	665			12200	1440	3820	985	2910	314	392	2210		1230	484	1950	133	245	671
	635	1600	88	5980			1720	1660	3770	1020	732	2090	632	572		227	614	785	345	853	27
	768	3240	570	416			3290	1230	1350	651	507	1280	165	1030		577	478	1610	774	202	55
	570	1680	21	1420			2980	2600	6860	2150	578	2550	332	263		446	805	648	145	842	116
	2630	4780	8040	134			3530	2720	1050	743	1370	6780	102	42		127	193	872	189	689	59
	1380	4180	63	1390			2950	1290	5630	1060	629	1560	545	929		379	720	658	895	583	88
	803	4650	41	3460			2700	763	7080	2240	415	2460	1540	1220		1240	153	669	657	43	1850
	1120	3970	865	543			2830	1710	9010	1300	198	1240	828	595		251	1270	703	530	50	1190
	64	1430	345	857			2030	2290	12500	1130	974	5970	1540	1640		89	1670	1300	168	321	117
	1270	2730	823	1630			4420	1450	340	898	55	1820	275	2000		1770	5770	595	537	244	117
	1700	4410	107	821			3440	1580	3360	1070	682	1370	47	347		1720	1340	18	518	47	65
	2330	696	871	3000			3960	1600	1460	2250	233	865	223	1080		1470	5220	443	421	392	159
	2430	896	512	320			4590	4020	1400	972	1220	7450	683	609		1260	721	132	265	334	1120
	3220	540	905	1340			5690	799	3850	45	1730	1350	1150	45		173	747	776	273	235	800
	1170	2200	637	722			2370	1970	1280	47	489	1070	48	851		228	656	190	47	197	15
	19	1370	1160	511			7340	1080	1200	1410	1350	426	962	360		128	644	266	449	155	238
	112	3480	1300	331			84	1640	7100	1410	431	656	206	557		1370	532	18	464	225	19
	503	805	732	354			1810	120	5230	1070	2340	1600	47	530		181	2910	221	440	3110	71
	952	2900	268	255			2040	1860	4280	1740	704	1450	1020	372		136	429	457	28	286	35
	1990	782	208	733			2640	577	1060	1060	731	4120	424	46		768	990	345	28	298	113
	822	3960	1090	960			5280	1080	3110	1470	1540	231	1050	632		625	1220	99	150	3330	64
	280	1760	2140	202			8050	1390	7510	1330	1370	362	975	2100		1210	475	82	434	977	30
	346	1330	608	790			2250	2810	1090	1890	385	391	1190	3060		1600	739	36	139	65	15
	101	2500	40	1260			10600	2110	3140	387	1150	2180	558	23600		183	2620	757	28	1140	98
	170	13200	588	1260			3050	3650	482	920	511	2350	324	94		137	464	422	68	65	435
	1730	2340	171	1850			998	1610	1500	219	292	614	729	2140		479	2910	426	1040	34	383
	711	2340	440	1100			2460	936	3140	468	736	1740	565	95		712	489	100	133	36	672
	21	1780	1480	654			2270	6240	3610	2670	1100	2180	217	1630		1680	1750	1050	9	356	2790
	1000	2050	442	687			1450	132	846	208	1680	594	1230	373		455	1030	739	254	344	15
	710	2410	988	416			1480	2520	323	1360	804	1730	293	579		3830	792	588	209	2550	118
	430	1700	424	1370			2660	2280	1530	1340	557	318	489	295		86	1400	581	305	2830	114
	912	2680	529	5590			1230	1830	2170	1170	1510	390	359	90		1580	4620	336	40	928	70
	1080	2860	664	587			1300	1680	1830	2110	864	1650	214	304		642	1050	449	102	796	50
	876	1480	705	287			2020	4030	968	1080	455	2830	718	1030		480	50	178	406	65	15
	839	1670	212	527			2830	3540	1550	13300	176	1420	98	321		1090	44	219	234	68	16
	451	1900	402	1420			2390	1500	919	1830	1440	214	1600	274		268	2240	176	9	33	53
	981	1740	646	466			3420	1080	1650	2660	1270	4080	484	380		1070	2370	406	40	145	16
	1260	1820	1190	1200			3720	2260	1740	1880	1080	9890	1970	156		2250	6630	210	54	71	81
	190	1410	1540	65			4670	4500	1560	2320	55	1470	502	139		1100	872	109	319	66	125
	1840	2630	124	981			3700	4590	1210	2230	56	578	97	152		39	3720	180	257	269	93
	442	2920	20	409			1070	1800	2470	3320	55	649	735	444		917	374	859	264	350	103
	378	2110	1040	1260			1230	1370	1600	51	233	1930	327	90		575	477	227	9	1980	17
	776	2050	610	6460			1950	1380	1890	642	555	197	974	515		590	894	791	18	165	39
	995	224	229	191			2370	1680	1100	2070	123	6140	2600	266		1300	572	419	9	2300	458
	497	9880	388	244			2320	1350	1730	667	1540	5940	690	140		512	759	1450	9	327	72
	759	1660	843	1530			2240	551	2770	647	108	4310	1030	696		83	478	1320	176	141	153
	952	2230	62	175			1410	1030	2570	825	241	2050	1000	501		193	581	878	316	1840	2210
	1770	2390	1020	351			1530	1680	2350	2950	3620	6070	165	245		546	309	592	99	2000	729
	499	603	836	442			3520	1200	5960	1860	3260	964	1140	596		369	94	262	87	68	1880
	468	1520	760	249			3750	2140	1710	909	2920	739	1220	365		170	3980	79	65	148	218
	1090	1200	87	1750			689	5820	985	2410	103	870	823	827		82	2790	182	9	346	1270
	964	2010	193	721			1550	1580	1670	1550	184	1060	391	344		1590	3350	344	9	193	35
	1880	1670	1020	1240			1270	857	2020	1160	295	1380	675	196		480	1880	490	9	292	21
	495	2470	301	171			3810	2410	495	1270	123	2700	1490	905		782	253	225	653	645	250
	256	259	424	559			885	2640	847	554	553	1270	435	1220		429	1930	120	38	204	17
	841	3650	474	621			3840	934	1770	2840	534	892	323	916		1820	1150	151	421	839	525
	783	2460	491	771			1730	1700	3160	855	263	1540	105	136		965	1120	168	567	448	419
	515	1580	776	363			1910	3760	1050	159	462	2390	581	548		1740	983	247	1010	202	17
	1820	3580	642	704			2330	1170	743	1540	1570	1520	250	144		838	1090	212	478	192	718
	414	2050	512	779			769	2620	8860	834	57	1670	1550	49		429	1790	1570	53	722	56
	1240	1010	367	796			1450	979	4320	7600	343	2580	810	146		364	1050	252	109	1290	233
	455	2060	555	465			5230	2080	1990	725	994	758	3120	496		194	987	194	92	148	215
	262	862	962	780			939	2410	2680	1270	58	2240	802	476		1160	104	261	416	180	90
	686	196	1300	1070			840	1550	71	2210	678	3420	1500	857		357	1010	52	256	352	224
	1810	2710	302	1580			2770	3220	1200	1700	306	1730	2510	870		370	850	110	211	398	1380
	549	2480	40	521			1800	2930	3510	2140	1010	636	1650	600		1150	1430	726	458	1260	733
	1120	1580	713	1030			211	967	3890	5140	226	2190	1000	1200		607	511	254	259	999	1530
	6620	2790	1260	2480			1630	4680	2460	1150	690	2430	624	146		1270	704	4650	265	446	1320
	556	2460	370	523			542	3600	1990	1630	431	1570	51	44		381	778	570	392	570	1720
	1080	4210	345	517			75	3890	3050	710	729	3960	751	1050		874	335	53	103	1640	48
	1280	1520	729	515			2590	3180	1740	848	982	447	1310	1090		3280	3160	778	214	147	253
	3340	2920	212	334			3500	2090	3620	1690	240	933	876	100		557	193	253	155	306	385
	2220	933	313	881			1390	1100	1970	4720	1330	1110	50	473		184	816	60	13	2300	95
	1990	806	633	591			2270	843	1850	1050	291	894	409	603		1250	1420	91	349	114	160
	943	383	414	2740			2520	1210	2750	906	456	1300	437	102		1050	1160	250	809	255	166
	571	2070	373	3590			1950	1920	2330	47	519	1010	673	852		896	1040	1030	294	73	293
	3270	943	265	15			2070	5280	2020	7220	578	863	168	401		827	794	27	590	286	373
	1540	581	202	781			1270	2970	849	45	414	1310	856	67		194	2600	453	12	1110	157
	1570	714	175	361			2350	2380	2190	1640	165	2150	800	104		79	2210	570	14	1910	117
	6510	3200	722	387			3580	1960	1230	4720	121	1770	51	457		1560	359	319	123	103	370
	2120	1800	179	734			1060	358	3330	5150	431	4020	938	216		966	2160	582	24	78	45
	2420	2000	233	336			1590	2190	881	420	167	1740	770	232		242	392	833	416	1100	474
	2730	2750	30	914			8380	1310	2490	649	2480	1890	119	437		304	726	80	93	641	615
	827	1990	7900	375			5220	7400	2180	5170	54	2430	512	1280		234	1050	28	193	1090	49
	1390	2320	222	351			4690	1470	593	1140	134	514	364	266		457	998	56	303	263	397
	628	2290	281	396			3110	1440	238	1210	3070	1870	1290	67		129	104	233	634	208	313
	518	1500	61	3440			1580	1030	532	941	72	1170	3410	1110		181	1280	5760	1610	1670	660
	5070	1490	165	749			2370	2200	1640	1750	1260	2460	1030	265		1010	360	120	156	1780	158
	2560	1620	713	311			4280	1840	599	932	1500	586	161	152		286	861	657	92	241	472
	1810	1570	84	700			2890	2120	1100	1180	1300	261	428	146		1860	593	527	346	247	512
	2440	278	451	1180			2040	3430	1670	2300	1420	1120	2370	447		91	1880	317	12	443	94
	1620	418	162	796			878	1790	72	1120	3370	889	646	788		566	612	1150	297	183	357
	714	1320	181	10800			7360	2250	1390	2090	2960	1740	1510	289		679	1950	469	258	160	13200
	3910	736	18	1380			882	2970	853	1300	1910	63	1280	143		1610	1510	1390	12	610	104
	3140	457	31	68			3350	3030	564	245	3510	2930	3080	108		818	195	375	12	409	93
	2080	740	333	424			1130	1990	1130	1140	2280	2070	1710	467		185	253	62	51	853	47
	7460	1830	102	445			1710	3150	1020	1550	1790	695	1950	515		43	138	55	12	80	48
	5180	1620	153	15			2230	1840	1100	2340	3770	2590	4120	32		673	266	164	97	170	48
	2220	1570	317	1010			898	2100	6480	284	821	564	1720	71		498	1050	133	67	266	339
	4060	5570	65	1080			1780	1090	1330	3360	1020	1450	1500	105		132	1350	190	13	781	196
	5250	4990	54	1470			2900	1040	2050	1590	847	2150	1970	275		497	575	198	386	800	232
	4940	326	33	4320			2240	2890	3430	930	960	1280	2970	155		136	955	158	366	313	374
	2350	145	135	1080			2520	1630	1490	827	496	780	2250	35		90	1450	285	358	481	419
	2120	238	214	4020			1800	1710	1350	1940	1280	3080	1950	138		1120	143	116	24	36	47
	4250	94	386	605			1890	1790	720	1110	8530	2810	1800	1370		93	324	355	56	310	45
	7150	217	78	526			2070	2110	1640	2190	1020	1010	3340	832		333	432	219	160	994	284
	5300	1500	85	738			2260	2560	2250	1210	1790	1630	862	178		451	335	846	26	79	213
	2060	953	45	2150			2120	4000	1450	1460	877	3120	961	241		1140	331	984	78	72	733
	2410	604	32	728			2680	1950	511	2020	1240	1170	628	32		1600	355	268	104	545	48
	3350	1550	122	2390			7260	2270	244	2690	1860	1360	2250	379		356	2710	27	380	37	51
	1630	2190	32	802			4040	4650	577	1780	4440	1810	987	272		772	1280	92	571	104	621
	4370	2820	436	1250			2260	3750	3830	3170	6430	2290	1190	286		975	200	27	838	208	266
	2220	2210	295	67			4150	2610	72	1710	569	4590	174	333		83	682	491	1550	253	351
	2100	1190	120	1690			2100	3410	2330	3440	813	1960	228	506		307	906	1090	41	70	112
	6290	4240	6240	2470			2830	2050	1840	950	3390	575	849	215		128	673	82	452	153	102
	5770	249	48	548			2050	1990	5240	1220	7310	802	829	155		191	711	336	86	437	4180
	4250	4720	218	818			1530	1720	4550	351	305	3860	60	1480		398	899	139	242	540	4220
	4620	3000	147	239			4960	2750	1590	627	3750	979	53	72		81	89	1850	77	2890	50
	3610	743	111	1360			4840	4390	1590	638	376	2630	1120	479		2310	105	443	169	2430	280
	1550	2170	749	700			5230	1570	75	396	400	3990	1520	178		537	202	407	385	538	491
	7030	1640	81	491			3810	2610	1690	348	68	814	364	242		1820	466	145	176	366	97
	3810	4500	361	157			1560	2480	2370	664	157	1300	881	663		2510	2150	304	516	726	48
	2890	2350	31	960			724	1490	1390	745	5380	5330	914	459		781	1780	58	739	111	52
	3320	2060	15	2250			4280	1750	330	642	990	1740	756	278		1530	787	171	800	114	1480
	834	3520	1270	333			2290	9080	2280	465	4110	131	427	338		1460	608	28	110	327	174
	2950	4890	33	179			6000	1790	788	376	871	139	646	6140		183	160	263	481	109	1230
	2330	3590	50	1000			6060	2560	1780	578	3260	1500	1370	2770		738	806	303	58	349	1290
	4280	1670	33	1610			6780	5450	1520	3210	1420	804	932	161		1700	549	28	286	121	3560
	3050	4150	1120	481			5400	2000	2860	726	1780	1440	735	144		1260	901	401	43	37	421
	2790	45	1510	3030			3890	6770	1410	1300	5130	2780	551	696		3510	577	260	948	33	923
	4020	2110	32	16			5830	1700	2060	217	3270	1790	1260	135		218	781	161	241	712	592
	3670	3930	31	793			5310	1350	1700	1090	638	851	121	110		1430	668	501	235	181	1780
	4380	4380	473	459			8940	6220	2560	6230	734	1260	508	715		183	2650	1250	12	163	1300
	4890	3110	246	368			4970	3270	4520	410	1280	2110	432	149		1290	1760	224	174	112	871
	296	1640	496	639			1900	5000	591	1200	561	2170	425	184		3290	1480	50	576	241	823
	45	5230	8880	399			3020	4060	1270	6090	2830	2560	668	464		194	2310	203	54	33	466
	901	1550	321	446			10500	2350	1990	1180	70	865	309	165		40	1370	1910	834	106	168
	5980	1750	246	428			1740	1420	607	1840	1050	1560	479	925		6670	1430	389	26	3580	2080
	5980	2750	374	977			2620	2020	4120	852	1880	881	728	287		916	291	298	329	566	163
	4130	4560	332	1030			2980	2660	464	3910	872	3350	459	1160		1380	291	1000	84	3580	306
	18400	276	35	1410			3970	1930	1480	6440	6240	1380	998	231		1090	3640	27	280	37	2720
	5820	11300	158	1730			1760	2210	408	709	1290	3190	603	369		238	1160	25	1170	35	424
	2000	268	45	666			2800	2540	2200	902	5710	294	521	291		1260	362	331	579	37	3880
	1120	45	49	830			2560	2410	1700	1390	1000	346	1430	732		2470	563	143	64	68	371
	3490	300	46	916			6230	2070	72	918	8320	874	53	279		1090	1240	158	190	36	642
	2350	1930	241	15			1840	1950	3690	1120	1680	2820	3510	593		3060	79	530	124	33	107
	2280	1950	571	1380			1360	1720	456	961	638	1660	2160	1330		327	4460	86	13	154	1080
	2690	1530	195	12800			2100	1480	1600	1280	1530	1780	883	1330		5640	272	4120	1260	1830	765
	1910	3260	11400	1590			2560	2090	2230	385	1800	1210	2480	227		191	1230	210	164	387	5490
	1580	837	98	419			5620	1030	1120	3640	775	1380	1410	120		464	1100	94	119	808	153
	2430	3750	80	153			2940	1600	1610	5220	5720	407	5570	182		952	1880	416	704	192	1090
	3910	2970	219	377			2620	2090	1450	1320	1520	1670	610	712		40	1830	65	877	39	47
	3250	756	88	1110			1960	3240	1660	710	1870	363	4290	108		676	898	314	345	143	5030
	1920	2040	815	4080			4930	971	1860	1580	738	1270	53	996		314	1390	1700	219	708	98
	2080	3710	463	115			1410	2170	4230	4830	1010	1490	669	1850		414	1440	55	89	149	842
	892	5360	429	227			3130	2330	1780	1450	931	1200	1050	1290		1020	461	369	57	145	157
	1120	2820	270	2390			5340	2130	1180	1530	354	357	476	62		180	1290	236	24	14	216
	1320	4690	196	1630			2160	1090	2680	1780	1010	1500	235	975		422	289	187	161	233	140
	3240	692	134	1120			9810	2730	945	2230	1160	969	531	110		1210	591	83	315	365	342
	2030	3200	274	2240			9020	371	2400	2850	4070	870	543	117		608	1460	266	105	72	201
	2360	8600	553	927			2750	1080	3050	3350	4580	529	1130	444		1100	68	677	261	328	90
	4190	2500	336	1270			9380	1070	1390	2510	3000	1180	850	261		282	678	62	95	45	968
	2800	3640	130	674			4740	1760	2020	46	1640	801	462	110		1010	873	328	71	667	17
	2850	5830	316	548			2300	4620	2550	1950	1720	4690	881	295		560	4770	26	262	451	175
	2380	45	298	197			4130	2830	1770	638	1650	1230	971	55		187	844	116	437	57	116
	6870	4060	362	1740			1440	1980	2570	5140	138	1100	1710	597		1410	848	881	368	612	15
	1610	47	120	31			739	1770	76	3070	3100	1260	1340	258		1460	5260	4490	12	273	125
	1780	2340	131	338			3070	3060	1470	3020	1120	1300	139	104		697	810	604	27	2030	15
	90	2100	192	2260			3060	5350	904	616	347	862	525	235		125	574	518	722	72	169
	2700	3330	173	284			11200	5850	1600	1090	3060	3560	253	517		319	796	791	880	15	73
	874	3610	252	764			3430	3080	982	147	70	888	51	350		688	411	368	10	282	339
	310	2870	107	1510			73	2530	665	5540	2030	1380	899	659		822	318	523	20	75	148
	3860	2100	103	852			8530	1960	1740	1150	142	1020	963	752		83	1060	489	97	307	566
	7410	94	183	534			2920	1990	1730	2220	1930	3970	396	400		94	924	53	51	1480	172
	6110	2380	150	1900			71	2140	4080	1510	1960	3770	975	240		337	1460	127	824	163	70
	5860	3230	222	754			2690	1160	2400	1430	1930	3640	857	236		424	1040	81	3420	1080	33
	4050	683	586	2230			2560	1950	3560	2810	2130	589	903	244		1110	777	143	58	113	142
	3800	1240	290	67			1990	1440	1740	1600	3860	713	389	56		429	1030	25	789	64	30
	938	1730	99	380			1400	3040	1050	890	2010	1050	827	177		298	155	1050	10	719	285
	376	2370	48	475			165	791	2440	1420	2160	666	1060	511		1000	1980	203	107	15	373
	24	344	107	722			4050	379	1370	1770	1390	3490	859	62		129	696	29	1660	1270	1190
	24	1590	90	151			8140	2220	2100	2640	4610	566	101	814		334	441	429	3440	1210	937
	258	2660	274	15			2650	3810	3930	3170	3710	3740	2640	333		1250	3130	126	419	46	217
	12	1830	316	1130			1950	4170	941	2680	2180	1360	1370	52		297	2020	373	277	1330	18
	24	1570	63	421			2060	3990	544	1200	3990	514	1500	270		6880	252	25	406	306	15
	12	637	125	501			6090	2750	1420	2220	3330	781	1870	920		3470	401	285	176	30	733
	223	1800	32	623			1850	2400	1950	2670	4080	3160	1430	1520		1470	357	583	901	58	182
	12	1320	776	3280			2970	3210	1890	470	4430	1620	1560	108		3450	72	1340	822	1020	666
	2420	1140	85	292			2190	4020	846	1290	1920	1390	1180	993		362	121	223	358	105	160
	2470	3320	1350	1140			968	2260	866	1980	407	1360	813	111		183	1190	614	80	181	313
	1170	4080	18	302			2400	470	749	2100	2680	1090	927	329		96	678	871	209	893	454
	164	1590	320	426			1270	1410	2390	2010	1180	2090	763	406		181	1000	526	208	32	479
	955	5400	118	261			640	1680	279	1530	3180	266	2420	733		87	1520	1570	208	715	107
	727	3350	276	1620			2110	2340	1390	2050	1620	285	800	492		186	1400	117	666	801	31
	977	3230	874	715			3170	2750	935	1110	390	1630	103	794		496	571	53	274	103	82
	1230	4810	337	543			1400	2110	1540	5620	632	1710	252	2330		1580	524	146	440	1690	602
	1120	1840	15	561			2520	1620	1170	608	1330	1670	326	1020		129	213	675	10	105	711
	248	1570	306	1690			4070	1470	1710	624	1760	897	1340	1290		718	276	1020	10	2410	4370
	1010	1620	66	523			909	1970	542	2840	1080	1200	2550	488		511	736	206	468	1800	317
	417	1470	199	951			900	2290	2070	3810	1450	942	1590	860		745	204	323	2080	1570	400
	447	2070	299	66			4660	1540	556	3010	3480	1970	2110	106		1390	595	306	280	810	189
	650	1610	15	684			1220	4720	1010	3570	460	3970	573	981		40	3170	52	79	957	172
	918	3320	116	746			3750	1510	1440	3260	2920	861	1300	6110		5340	634	381	1570	158	372
	361	2940	3090	561			3420	1980	1630	4620	1570	1540	3440	224		1400	189	189	206	73	95
	1060	1270	756	3640			5180	3800	164	2750	3050	2100	236	7480		413	609	57	427	355	275
	194	1750	15	1640			4360	1210	11800	5250	3970	1600	892	513		177	350	647	556	1550	167
	1020	1630	3760	627			2010	4450	3290	1240	4500	6500	50	800		597	409	239	437	1440	113
	1010	3560	287	140			1620	1360	1810	1680	1040	3590	514	408		2740	880	26	342	947	122
	4320	2320	63	275			5490	1170	1210	3210	649	1180	1660	282		41	37	365	45	1470	303
	1740	1780	291	3860			1930	4380	1050	902	1510	1160	1030	663		171	404	58	385	163	52
	307	1370	426	1240			1140	239	1760	878	1390	3770	881	430		1990	669	135	81	6020	149
	798	3500	19	476			2750	4570	1740	925	1210	3350	1110	55		296	843	436	412	228	153
	694	3550	3200	256			235	1030	1550	2150	271	2500	1040	669		305	451	2080	248	102	216
	223	7540	3030	2010			3250	1140	66	767	1350	1990	709	52		135	1390	121	79	210	648
	3270	1570	1800	14500			605	1590	781	925	1290	1020	1360	108		758	872	130	250	5980	444
	930	1650	555	136			5700	3890	1310	2220	2030	1820	1060	668		226	148	291	10	109	465
	409	3240	58	892			3400	4190	2000	2050	2420	1520	887	1900		184	230	410	30	99	137
	1370	2070	819	928			1530	1680	315	692	543	1450	1840	56		1190	578	397	20	381	1020
	272	1640	465	349			3650	2610	1330	3370	1640	3010	1660	565		706	753	785	10	691	184
	519	3100	500	478			5850	1080	895	3610	1780	2170	1090	1050		2250	872	276	150	1760	490
	196	1350	272	609			3310	1510	1390	2270	1750	1130	2640	1230		1700	603	28	10	2470	97
	996	1750	1310	5990			319	2050	4700	2350	2600	791	672	610		40	655	125	201	49	47
	997	3940	148	58			2870	3400	1340	1730	1580	555	2020	53		41	718	1000	242	2640	46
	432	2350	611	588			7240	1500	1030	1650	3230	1150	581	61		390	790	993	143	52	106
	174	4320	494	809			2940	853	1880	3560	1370	1560	55	169		1150	80	1260	309	224	91
	933	660	613	103			1870	1840	782	545	1110	1720	4210	1180		579	4770	1050	443	528	143
	1480	46	443	482			2680	2160	1710	1260	2910	1250	2170	1040		496	195	1090	263	589	241
	198	354	474	6360			10100	3520	1080	1370	338	1800	107	244		1770	2290	555	31	1590	700
	185	1860	643	1360			2190	2400	3270	702	3390	430	2780	191		2530	115	25	62	1730	475
	1010	1990	57	1580			1700	4440	4010	895	2750	3860	1460	474		424	2230	160	118	2310	90
	379	2300	5430	1800			146	1480	1850	1060	807	3070	1250	259		445	365	25	11	2230	3470
	1870	431	778	856			1170	5330	991	2070	1930	697	966	867		390	681	398	190	1110	138
	208	1130	380	1860			4820	1830	2380	1130	143	2180	1300	268		1800	186	27	169	284	93
	3520	2200	375	1390			326	1100	858	2090	3010	2490	50	702		572	853	91	423	1910	154
	2120	2770	488	687			5340	784	1240	3000	1310	2750	582	840		1730	815	233	111	6370	392
	229	814	19	1200			4240	1980	66	205	1690	1190	770	315		541	812	302	355	540	48
	233	522	293	613			338	2550	1320	1310	958	1160	1120	752		704	341	583	21	1230	321
	694	889	791	935			4580	1630	232	2060	463	598	2550	1700		992	147	104	647	353	338
	703	638	869	271			1560	2190	475	815	470	1260	1120	1020		691	1220	340	367	1330	443
	187	2010	923	1250			1560	1860	656	936	3890	572	1050	1430		709	958	376	303	6230	2610
	747	1510	569	996			1770	3020	1380	3470	1150	1120	163	58		1510	720	71	168	601	91
	278	1450	210	2190			1770	880	471	1140	2840	1070	2930	116		286	1390	99	3800	583	2080
	444	827	499	2740			4750	4460	1050	3470	1900	1190	115	1690		492	1420	40	106	383	686
	860	1770	526	666			3460	560	1470	1880	1680	714	52	547		409	1100	883	152	221	151
	614	669	658	8620			3890	4170	2820	2320	1460	1180	383	112		289	557	628	263	425	1040
	7200	1750	5740	642			528	935	2620	1440	2560	2720	3060	178		386	524	315	2480	474	265
	676	3430	39	3260			4210	2890	955	206	1630	1670	914	1220		126	1090	850	3440	1390	89
	533	422	1120	1510			1410	2840	3610	5080	364	1730	606	312		610	83	347	10	108	299
	5990	1790	38	1420			1110	2350	3580	628	3780	4060	2640	508		521	619	389	1610	234	2690
	555	1500	19	315			1730	3050	5400	1330	805	2550	1590	553		186	701	221	403	99	2520
	196	4650	949	325			3020	2910	1740	567	3570	2280	2100	53		80	626	40	574	390	206
	78	2560	1070	3550			3150	2300	2260	975	760	2460	2210	878		892	415	382	10	413	481
	529	1700	19	1570			3650	5550	3280	11100	2030	945	2090	121		1600	722	138	40	50	97
	865	1520	937	595			3860	2400	212	2050	2200	1210	2300	576		81	1520	129	1670	1080	99
	208	1760	739	1080			3360	1640	8700	456	836	1720	653	387		541	596	468	178	53	1330
	581	9280	19	3870			4380	3140	2940	1970	344	2630	1190	52		1530	610	553	1310	1030	375
	1310	3980	713	1190			4640	2500	782	2710	578	2200	557	267		279	1170	448	338	49	305
	782	6270	1220	1630			4470	2230	528	2100	2570	2810	444	913		459	115	136	1700	229	310
	1260	1820	1640	1530			3570	3410	624	1050	1500	2120	712	560		1410	343	791	21	221	642
	2510	3740	19	373			4660	3070	578	844	2800	995	468	124		168	625	378	118	146	742
	1360	10300	3100	294			1880	5260	589	2780	2300	1120	1160	233		595	660	425	558	54	843
	319	10900	19	2240			1190	3900	924	3360	1680	2280	369	22500		90	688	364	697	169	937
	487	2980	20	3890			5500	3930	472	3200	3240	959	1060	279		486	1360	443	10	495	320
	838	6400	1040	1610			4800	589	377	1340	1940	1640	2220	2570		352	618	94	10	325	1850
	1340	5220	552	1390			6380	1720	963	530	1120	446	1050	170		188	262	314	74	50	151
	1550	2030	1150	1080			2380	1380	1780	2590	3040	736	1410	110		1010	360	9	195	589	2000
	1180	5650	19	243			2300	1580	2010	453	707	995	425	1250		328	33	176	553	172	825
	317	6230	457	163			1770	1410	1170	201	1460	266	1420	519		749	124	123	714	214	1470
	1200	2660	57	429			8210	1560	1470	818	1390	1470	49	171		1080	432	95	626	149	614
	832	2490	39	1540			3290	1720	1800	2410	536	744	479	178		40	640	254	273	49	253
	430	3430	19	1160			3460	1390	3260	1770	1870	3070	207	116		1480	1100	376	1200	49	44
	661	4640	483	91			4090	1800	3410	986	1360	7940	437	866		4810	316	32	309	244	132
	344	2220	19	2230			7290	1520	649	916	1790	2840	573	598		377	319	436	632	371	357
	636	8840	1470	311			3190	964	677	753	1280	241	960	180		1350	1190	52	20	848	559
	24	2870	747	152			752	2220	1520	535	1690	2100	100	723		174	269	651	74	1040	5810
	4170	8300	1070	2070			3270	1560	701	549	786	1390	49	339		719	485	20	66	1610	7020
	1190	430	778	1330			3250	981	2180	952	915	491	49	578		185	376	173	60	1710	244
	1290	1760	405	81			2500	3260	778	742	1580	1780	2740	573		40	1150	128	11	57	202
	536	702	821	1240			1720	3390	72	1530	1230	1510	1950	1300		681	609	9	20	4600	215
	1040	1790	692	2530			2100	4440	3510	952	2970	3050	1410	56		481	1170	28	51	1370	368
	1360	286	942	2240			3980	4200	955	1130	738	270	1720	617		277	613	67	60	58	1850
	1550	305	506	325			922	376	540	92	1650	2840	333	725		295	464	1660	135	1340	44
	1420	2530	1030	1740			1110	442	2690	837	3010	1850	1370	112		409	575	1050	20	4580	718
	167	2910	329	18			644	4300	1070	897	969	2680	2720	352		297	819	95	123	1520	204
	70	5620	810	1470			5900	1800	3360	1170	2260	3350	417	672		284	605	191	143	551	7170
	94	2430	19	256			5230	311	1940	11000	740	963	1160	65		227	532	34	116	963	962
	2820	11000	38	1180			5010	1490	2060	1380	1990	280	1030	263		246	279	507	10	374	845
	2950	3410	19	1260			2330	777	1450	3860	696	2300	1390	1040		364	444	935	57	1270	206
	12	2680	626	2070			1690	4110	2400	4470	945	372	971	184		44	1210	340	498	418	155
	38	2380	704	867			8280	5330	3460	1860	894	2300	1190	464		1090	663	716	455	1590	49
	1760	4280	1050	1930			1170	1210	2930	1200	2320	1080	639	1440		145	1150	894	880	330	214
	823	3260	1330	384			4290	753	906	1110	3560	265	607	916		903	449	458	10	309	101
	670	2520	370	1560			522	1930	1100	1360	1470	1140	300	541		136	860	393	131	6140	5690
	705	2780	11700	1740			10300	587	1250	5330	1700	1030	224	2630		1310	736	441	183	274	6730
	597	9810	19	2710			1430	1090	1280	882	860	1500	497	1720		93	878	303	714	5830	7670
	976	3250	292	4270			5620	1090	3150	987	2940	872	631	1810		1210	637	205	638	399	326
	432	350	203	1300			5250	3530	1700	217	2940	1600	321	355		709	1390	826	149	355	271
	1700	322	725	673			2160	1190	582	1080	1910	955	445	368		692	1070	88	396	839	51
	1390	1960	1080	1710			8710	4720	304	2360	1260	660	459	194		415	251	28	194	784	553
	1590	1520	2840	1170			3870	1360	3220	2340	2120	1230	102	439		377	1100	19	133	596	496
	2780	2870	236	1530			2580	1710	148	810	2230	4430	878	826		1990	407	1050	219	1120	215
	1400	1350	760	3700			3490	1790	1360	1450	2730	504	493	53		779	813	20	549	284	99
	1500	2310	289	1170			5950	1670	872	664	1970	1190	614	568		327	220	67	21	416	1250
	686	2030	201	885			9280	1730	134	1340	2440	1830	466	237		830	1010	52	171	738	1130
	479	2170	720	1570			2120	4320	1400	3760	2660	742	718	234		44	967	43	876	162	48
	49	2160	725	170			1580	3930	73	3090	1540	1550	862	744		332	827	28	601	407	866
	6180	24000	96	1290			2130	2110	2960	853	212	114	1690	113		1380	921	20	138	927	647
	1020	2800	581	2790			4560	1040	1400	1060	2650	1080	1450	223		228	676	68	297	1080	105
	178	6300	244	1610			937	305	869	2900	2920	1370	1440	800		81	790	160	175	582	272
	999	1100	436	2780			11900	756	1950	2470	479	1010	239	346		181	506	53	21	794	382
	281	2220	19	191			800	1540	2300	681	359	610	937	227		466	548	341	184	677	220
	1300	2780	877	185			3300	1550	4240	1040	4620	2990	350	157		3150	71	338	116	944	99
	39	14400	621	1680			3720	1590	1110	2640	3200	1870	667	643		676	77	92	57	393	4400
	1290	1690	1510	6330			242	1000	750	1120	293	597	381	101		669	379	556	136	459	164
	895	3150	279	574			1620	1430	2350	1460	2630	772	858	271		731	158	858	30	102	224
	521	1160	398	12			10800	139	68	2220	354	607	11400	265		735	448	348	841	98	451
	557	2380	249	12			5230	1460	698	633	1030	1610	9500	775		922	199	1330	604	49	284
	68	5210	896	643			7410	3440	2040	820	278	59	242	336		137	2500	760	178	91	715
	3840	701	225	637			4620	1470	5150	1210	2680	717	509	1410		727	345	229	44	7440	406
	1100	1640	1400	12			7470	1640	986	751	1730	1510	337	223		294	602	1520	38	46	544
	288	2550	449	1120			4100	526	2260	1200	2490	662	380	48		371	835	287	196	3490	223
	638	1320	589	634			5670	2580	1420	4920	2130	438	1330	379		643	880	3400	148	11000	47
	24	259	308	12			4020	2170	4670	2410	1090	849	108	1550		176	1900	20	20	45	430
	490	1420	586	439			7390	2760	67	2250	2120	738	352	14300		574	320	331	194	336	316
	38	3970	523	12			1400	3320	3000	575	975	1000	454	102		95	477	93	22	354	217
	24	13100	1260	12			4430	2300	2390	2350	1600	189	380	431		488	567	144	862	217	568
	12	2350	418	688			878	2900	1720	5520	1750	1340	49	483		915	589	9	840	50	51
	1110	4940	442	1520			4200	1930	763	728	1480	3820	215	865		408	694	268	10	4410	1920
	101	1750	505	12			3720	1990	3660	868	1270	963	955	456		42	810	107	122	4630	1680
	1320	2730	338	12			7100	1360	2150	1950	278	942	275	225		85	933	84	201	2120	380
	846	2930	521	1260			4920	1290	227	654	65	1580	252	375		394	1210	78	322	48	47
	931	48	892	24			3660	1900	1660	4310	452	777	118	164		641	542	497	215	162	158
	953	2900	416	12			1590	1680	3230	123	1730	3390	338	805		45	884	464	100	1500	55
	1110	2720	692	12			2050	1310	1540	756	1260	920	315	631		101	528	231	235	3840	243
	1040	2310	764	1220			1190	945	2700	957	657	1930	477	497		194	740	376	44	379	99
	1300	2370	501	12			1750	1720	1660	1540	775	799	83	105		608	313	172	143	45	109
	12	2560	643	12			2370	1570	313	1820	1070	789	419	510		942	633	962	429	99	1400
	2300	1410	1090	12			1480	2360	205	2180	618	1010	660	116		354	335	488	44	47	159
	24	2130	480	12			1590	3000	2560	5280	796	1670	895	286		220	465	106	526	5960	1540
	12	5010	818	1520			1210	2310	4800	1240	776	2200	1740	1020		472	35	183	444	47	1550
	12	942	362	12			1300	1900	287	4880	1400	1460	2180	409		1100	727	885	514	6260	47
	37	654	526	961			5470	1030	1690	269	1060	718	1350	530		136	374	551	564	92	849
	12	7180	722	12			1610	2140	705	1660	1660	3950	885	2610		1140	1420	280	935	1570	1140
	12	5030	677	12			5790	805	656	476	1850	575	1730	48		641	1340	1240	190	1030	722
	12	6100	549	12			1150	1800	359	955	1070	1010	808	463		43	1800	342	856	474	236
	12	2080	918	1020			8890	2960	131	1100	1500	3690	683	206		978	686	253	305	154	100
	1730	5030	764	12			569	2010	308	238	2750	1470	1820	292		691	391	285	453	56	272
	12	12000	845	1340			1410	839	1730	441	657	1850	1410	296		806	1180	1100	1190	946	410
	3660	8830	480	12			6080	1090	132	1210	416	727	638	509		595	2120	756	951	1280	53
	849	2950	869	1050			1700	241	2740	38	5510	2220	306	1100		468	444	455	638	936	798
	964	5090	145	24			3810	904	2820	1940	195	1200	80	1900		413	621	179	202	1360	714
	833	5670	381	25			1030	4770	10500	1420	3820	1170	268	829		299	354	1230	1650	412	216
	865	3420	376	12			3180	3520	212	964	265	4460	624	282		641	1830	215	1920	352	639
	4000	2490	1220	12			3190	4170	6610	4770	717	976	349	423		1570	323	50	45	352	30
	12	2620	379	60			5920	3210	3140	1010	846	1390	701	370		131	252	310	272	100	615
	252	2030	972	12			1700	3420	1020	605	942	1030	2080	284		40	328	269	143	864	223
	5040	7030	314	437			4720	3800	1240	865	1350	556	753	95		547	185	21	13200	13	3760
	147	292	759	12			4110	2470	4820	666	66	1750	1080	380		513	70	322	532	1080	94
	1780	1540	338	605			1690	2360	622	4550	4500	588	2440	269		186	307	446	209	232	288
	1210	2900	392	2640			326	1670	70	755	1840	2450	898	367		561	1450	283	596	144	102
	238	1920	400	2310			6870	1940	2630	1100	1740	386	79	524		245	379	259	196	208	267
	24	3810	806	1650			740	2050	1340	1440	2730	1190	826	704		298	312	86	192	194	177
	202	3540	1630	1190			1040	3250	1160	1800	1470	1820	502	1100		256	36	372	437	1380	220
	132	4980	116	627			989	4110	4700	2640	2180	2770	2240	97		258	1450	190	309	1060	320
	326	1370	373	170			1550	153	3630	1530	1890	1380	493	51		203	37	733	447	2200	467
	1400	3330	1320	655			1970	3670	2470	894	33	2750	1410	100		83	66	222	728	2220	475
	182	5510	545	24			1970	1850	148	2580	837	1060	1350	274		294	601	888	603	517	153
	1440	404	7040	37			3910	4050	1450	829	1630	1160	2130	552		175	702	9	870	94	29
	842	1890	911	785			3580	1540	5240	1410	1930	1770	572	217		516	581	627	2370	218	1230
	1220	4620	846	372			2170	1410	6470	2750	844	1580	621	101		40	474	99	337	93	281
	417	7040	717	3130			1880	1990	3370	2270	631	2310	809	115		429	378	168	184	902	235
	171	536	479	183			2220	1630	322	1920	1690	270	5550	366		1180	1580	660	271	1430	535
	634	509	637	1080			2990	1590	1810	1130	1080	1880	5760	916		175	1780	168	1480	85	252
	609	2510	680	781			2300	75	3250	1260	1400	1570	727	383		256	1600	400	221	1130	291
	726	146	1250	361			2660	1740	2780	1750	919	2440	2310	1420		400	751	150	2060	930	222
	609	2270	2130	12			2760	3210	1750	2340	1400	3060	2090	49		470	220	245	767	85	1580
	239	1060	1540	723			5100	1620	1560	1100	2480	566	433	720		347	325	514	709	397	1380
	846	2510	626	12			2880	3560	1180	704	1470	2990	276	603		300	2390	780	207	181	62
	748	7770	670	12			5690	772	2300	685	929	2210	602	307		434	164	249	45	1090	29
	1600	393	314	12			4270	3460	1870	1040	779	382	837	527		742	957	56	142	568	270
	1340	569	416	12			3550	2930	1990	2620	584	1240	1870	235		123	1450	31	49	561	30
	548	8070	726	12			4310	2760	1000	527	444	1420	1530	346		986	745	75	1860	4810	470
	453	10500	513	14			4710	2450	458	87	882	3220	1350	5440		369	751	941	1510	5630	349
	12	7180	567	37			4810	4140	1510	806	34	2730	791	373		299	2200	56	1350	3960	71
	611	3450	813	36			4560	2910	1580	2880	411	2560	425	798		184	475	523	1620	6600	251
	562	4440	650	689			3070	4900	6160	1270	2090	1310	1110	287		577	142	30	1020	589	180
	3820	1350	395	36			832	3630	728	1580	1110	760	2400	1150		332	247	182	1190	529	603
	3150	1330	213	744			5110	1790	144	2340	1020	2510	444	511		410	87	249	625	3240	123
	4000	490	633	1630			487	2990	1620	1520	1840	3320	377	47		464	104	10	48	186	608
	1430	790	947	12			5310	5040	894	846	1230	1510	319	336		172	837	806	630	134	396
	3280	2070	703	1120			3700	1550	1270	2120	4670	842	2730	1080		558	367	288	520	150	114
	1450	244	414	2450			1720	1840	7570	3480	1750	674	1420	469		802	627	112	712	199	293
	1850	2320	343	12			4160	2060	1920	1500	889	1680	2220	216		190	595	273	543	5910	379
	3070	4120	777	12			4950	2070	1260	2150	441	1210	342	168		893	25	175	938	362	416
	1430	718	255	12			1430	3950	3060	3570	186	1170	431	278		1250	2290	242	128	5040	129
	895	10300	6700	12			5190	2250	1220	828	2510	862	1520	160		445	106	1540	175	40	321
	1040	2480	509	2580			3600	236	9270	1660	35	1520	1620	349		979	614	220	278	1770	267
	4320	1200	38	1660			4960	1650	5920	1130	1810	2930	762	398		31	451	174	388	1970	57
	2860	4280	706	12			4240	3700	793	2610	2700	2170	1190	149		93	508	294	42	243	236
	1150	1960	1060	191			3960	2790	4580	1700	1600	744	929	752		1630	401	272	18	231	109
	1370	1760	169	1100			3740	1430	1220	1770	947	2720	1580	461		301	692	477	1590	39	383
	1100	1850	792	803			3250	2780	1650	1530	4680	1290	887	290		772	137	10	83	671	26
	2780	3250	478	538			2880	503	1560	3990	33	283	12000	523		844	596	581	262	171	86
	2300	231	295	693			1520	1460	4200	1610	4740	1590	3370	2010		760	293	962	117	401	701
	1130	4210	305	1070			4470	6170	3040	2330	32	542	847	405		781	892	417	845	172	724
	2850	2800	62	663			3390	2080	2240	2750	594	1530	1630	1210		3070	1240	237	102	384	526
	2630	770	988	908			2980	3590	387	3370	808	1130	1730	1010		387	4590	295	196	382	26
	3200	776	922	580			2680	2970	1680	2490	941	2930	1090	1520		488	1040	310	43	348	28
	1050	1370	847	775			3320	2420	1950	1280	468	1540	2370	902		125	4130	11	202	4620	1110
	818	9660	17	968			5150	2700	1350	872	9040	1860	1220	44		935	564	814	281	4170	31
	2340	5920	581	710			3380	2290	69	1040	300	517	1120	514		721	530	177	202	170	80
	3310	476	737	13500			1230	2160	1810	2060	768	1560	2340	145		2520	720	161	836	452	63
	2630	1380	17	12			3460	2140	978	1930	2740	3910	1250	325		67	476	160	618	371	183
	1990	340	17	300			6400	3430	1730	2220	160	3590	668	190		924	547	1550	102	255	1070
	2830	3990	34	397			3050	4210	2170	2900	499	4050	2050	43		252	2370	762	83	186	4230
	1780	5970	7620	260			3400	1470	65	519	1310	1290	1250	12600		229	397	570	429	88	116
	1830	723	17	1620			4420	4480	1500	2730	683	860	523	5810		980	1980	831	75	347	144
	943	1740	437	967			8250	2670	1330	545	295	3720	1570	1410		128	425	32	284	44	289
	2560	877	734	344			1590	760	2620	2420	3210	1450	4310	597		162	723	34	231	220	240
	3890	557	1490	1270			4870	2160	1590	1010	1880	1890	1050	42		465	2220	44	176	425	225
	37	1270	51	36			4840	6300	4560	622	1530	1600	1050	1000		237	463	21	382	208	3240
	517	1900	17	24			1070	2460	2370	826	1830	950	825	801		444	2350	60	829	201	402
	1010	3200	69	584			4060	2700	2290	879	424	2190	725	1250		2120	464	12	9	287	452
	717	11500	34	620			9900	3040	70	1490	540	2560	4620	494		165	1450	11	67	100	830
	1880	4670	34	2110			2860	6240	876	649	75	760	1950	251		451	640	126	1220	101	784
	1560	14900	51	12			4920	2960	479	1320	931	2490	1790	44		169	851	10	241	259	1290
	1610	674	4390	830			6820	5820	2150	10700	651	349	1220	348		372	1210	419	226	187	54
	4190	1800	17	12			5510	1970	2380	1320	633	3860	2220	42		450	3470	266	49	43	188
	3110	4020	17	674			7520	3560	5110	1210	1340	2340	1050	594		601	800	847	383	57	1060
	2090	3970	17	12			4080	2750	2630	1450	1560	543	1980	489		2610	82	45	18	42	1870
	2410	4850	17	12			4580	1290	2400	1420	1390	318	1670	3910		124	49	10	53	205	82
	1820	13800	17	65			4870	5000	317	607	4170	1880	871	91		94	1740	31	419	265	1500
	1590	3570	17	568			3200	1600	2890	2300	2020	5060	3540	587		921	1780	427	83	237	83
	4980	1430	35	973			3930	2460	5520	1090	2450	1060	271	728		747	5140	22	2220	122	144
	7000	4130	17	372			4900	2330	755	721	1860	1740	2090	242		29	705	144	1250	107	179
	2080	3980	4330	265			8140	1010	1950	776	2750	1000	275	505		145	3010	456	94	332	507
	2390	2250	318	791			6300	2220	2510	3510	1550	1170	356	685		452	300	107	9	111	25
	1570	3810	723	606			3040	4600	3200	2140	506	60	2350	229		310	839	53	1470	27	399
	2970	5070	831	1020			2310	5510	917	432	556	1510	593	1360		152	360	87	440	43	334
	3620	4490	80	1530			2260	2150	1490	775	1050	1960	38	829		300	783	197	346	13	3640
	5870	9860	98	843			2850	5100	288	4770	873	1540	1320	606		330	480	128	103	142	192
	1530	3410	420	222			3160	918	1830	1720	969	1230	695	92		322	307	292	403	66	229
	3690	2690	319	434			6050	2030	706	544	1790	5120	3610	45		316	394	274	38	175	281
	1630	1750	133	826			4530	2430	638	466	1890	1060	904	428		101	239	50	49	104	143
	489	962	678	102			4750	2730	3460	3520	709	1520	87	512		443	76	105	148	197	50
	246	2510	672	498			4430	5180	2770	2440	558	1800	716	44		126	49	70	74	197	52
	3790	459	54	1010			3180	2310	1590	1540	683	815	1010	90		148	3080	412	18	197	25
	2020	742	274	601			8360	1740	2130	1110	961	903	1060	360		798	2160	438	71	27	204
	1200	1770	155	1990			3670	1170	2440	818	1210	1880	771	200		1850	2610	487	547	1760	165
	437	644	182	3500			5850	2150	3330	1320	1630	2370	1410	551		142	1600	474	665	83	116
	4040	1900	478	159			4090	1720	57	890	803	1270	650	265		787	1850	716	103	1720	245
	2240	1440	168	315			3280	4990	1870	971	2420	3630	297	213		263	848	822	76	26	84
	400	572	1000	1470			2290	262	2080	1300	1420	127	593	426		6440	913	215	29	134	866
	1880	5390	302	293			2380	2770	4710	279	2240	2240	264	330		1390	826	305	75	194	89
	866	3180	375	1370			4940	1630	1040	701	429	6450	1170	584		64	853	549	81	402	86
	1520	1260	946	306			2040	1050	688	539	198	2390	411	1180		1040	128	502	329	356	25
	1970	2080	345	10500			8220	2290	840	1480	146	3220	1120	48		308	1420	130	60	91	309
	2350	2190	952	1870			9860	3300	1160	314	3690	950	1830	262		211	1860	135	471	162	1190
	1210	149	498	654			3530	3600	802	1230	1610	1790	474	694		471	173	365	741	75	799
	741	7280	127	572			5240	2560	418	682	465	1240	1420	90		578	2060	608	1220	13	53
	3860	3580	1380	1140			9070	3970	705	439	4220	3010	738	196		213	700	977	1760	671	133
	5260	4300	738	258			3760	3440	1310	755	832	264	2080	152		131	471	1270	172	971	54
	1410	3380	381	678			3190	2170	1180	191	819	6820	328	638		611	567	225	463	82	917
	2190	4140	1610	219			2570	1750	2160	809	2140	1330	544	1580		2230	660	290	54	72	25
	2480	4070	755	393			5080	1620	1070	974	1480	1410	2060	1160		249	2410	51	351	214	827
	672	5320	146	552			2970	1170	2490	1270	1990	1990	265	653		2420	332	291	38	145	536
	1480	361	634	200			8640	2090	2910	513	4970	3820	233	241		637	165	142	361	293	927
	922	599	930	925			3180	533	1160	982	946	1010	805	191		778	571	709	168	440	564
	2020	4040	268	349			3780	2600	1580	252	1630	64	231	652		811	1140	178	1650	226	84
	2290	1730	16800	537			6350	1930	1600	6290	882	2440	967	438		133	814	1350	262	86	27
	1660	5040	15400	13700			3360	2380	1730	1980	5940	1420	395	269		422	842	197	83	174	260
	4360	14100	439	255			5750	2220	1620	2810	2600	1500	446	157		252	618	1150	276	15	447
	249	1330	1850	4200			4240	1500	1330	3720	1260	2050	373	193		511	1880	106	861	203	416
	594	2230	586	147			72	1060	4230	2390	2250	1700	935	151		548	1700	823	340	83	1010
	1120	3640	286	2120			6220	1870	1240	1560	1370	629	607	586		339	414	864	272	115	288
	1800	2410	124	54			2860	2610	1470	479	1110	255	169	332		780	1680	10	219	125	226
	1340	2260	318	369			3100	2070	2500	405	936	875	2570	159		835	544	33	342	210	548
	3970	1270	401	429			4500	2400	2430	677	1590	8630	780	592		265	602	10	166	197	106
	1060	1310	1260	459			2430	2980	1450	1340	952	1140	3660	43		589	799	136	9	418	110
	5660	135	570	843			4450	2120	124	2010	1790	186	1340	634		67	783	619	287	159	176
	1730	131	426	803			3070	2160	1400	1560	217	977	173	200		205	118	146	18	16	52
	3930	458	262	233			5240	1850	3480	1250	1360	658	3190	109		438	1020	1790	10	427	51
	1910	480	738	1110			3700	3010	1920	3240	42	1250	2760	42		1310	315	132	315	59	106
	1400	1040	249	1610			2770	1370	1620	1460	1000	891	1930	52		1160	746	10	307	1010	52
	2610	224	682	1060			5900	3290	1830	811	1610	202	538	1200		1650	1460	36	1230	350	372
	625	550	38	624			4390	1230	1680	1520	477	857	547	565		295	519	355	84	297	516
	3210	1440	1140	225			2490	4250	1540	999	2860	840	1010	144		437	457	78	263	296	458
	2340	1350	194	507			3340	2900	457	1630	801	360	823	500		1010	2790	367	27	732	2010
	1700	1280	819	1060			3400	3050	1670	1260	537	1690	275	791		63	161	10	73	313	718
	4740	8550	613	225			4600	2680	4070	3350	700	1530	166	32		246	199	221	488	385	2060
	2140	8950	242	138			2310	1790	585	1590	966	13300	79	935		35	52	472	657	77	294
	433	3700	181	890			18500	1790	2180	428	1760	2470	1290	258		386	155	21	216	201	367
	1040	980	576	964			3900	1690	1190	313	1160	1210	2100	682		58	662	89	207	136	1520
	2880	2110	37	810			1610	1400	2730	1220	2350	769	2460	588		175	947	1010	135	75	1740
	2670	2250	438	880			4900	3760	2920	1030	1280	3250	1400	147		5350	783	36	59	62	580
	3120	746	676	5000			4470	1680	877	1350	87	1020	804	78		25	497	33	103	193	745
	2890	310	455	1070			3970	3500	1620	887	283	2190	3550	279		166	1130	363	71	150	3740
	3030	218	344	1620			2490	1500	179	586	1620	1880	1860	31		82	106	48	121	210	3900
	2020	2160	4770	2200			7150	1500	1900	1990	3590	1550	980	298		29	306	1060	734	169	3100
	2840	1980	542	1790			3830	3760	918	889	291	1240	1250	142		402	406	10	365	78	2910
	4170	5830	271	78			3620	2320	2360	1950	371	1190	1010	135		288	222	251	328	78	303
	3840	5970	564	1890			11300	904	57	91	3380	2100	2070	317		1410	268	1480	271	135	170
	6320	209	481	459			1330	1530	2420	1650	1080	1520	2420	405		348	309	383	123	57	180
	157	1330	577	670			1560	679	1070	2820	649	2210	328	717		114	1990	103	146	150	3880
	5170	1600	4030	606			2080	1750	849	564	1020	64	171	81		2080	1010	1040	564	160	3430
	1550	195	5770	817			2260	3050	1040	447	813	3230	39	386		2440	195	47	620	139	175
	200	143	396	819			2110	315	3070	1060	1200	973	388	1090		53	524	88	97	118	106
	2370	1840	929	1100			3100	3740	4330	2280	916	668	219	358		117	755	192	795	115	168
	151	2370	358	246			2590	3590	4640	2050	948	808	1910	68		358	554	614	615	392	2320
	2370	1040	7760	344			1210	1580	2010	1050	3420	979	2660	1030		25	630	1280	171	408	858
	1650	2100	448	1710			1680	1260	1810	1580	228	2410	517	290		861	727	51	107	244	819
	3950	1150	334	159			3620	1670	1180	1370	1930	2450	1230	1180		290	105	694	33	104	494
	293	316	81	577			9650	1550	1520	697	1850	1810	890	111		990	221	122	68	1630	293
	835	1000	1180	710			3320	771	251	6610	351	4360	321	1200		978	324	225	384	133	280
	1800	2840	229	2550			3960	2380	720	832	607	936	1270	563		2000	371	492	574	1630	641
	886	4560	743	305			1450	362	1740	1500	1380	1200	564	232		293	518	175	267	117	48
	5660	278	206	558			1440	708	325	4690	1530	3420	620	110		573	910	352	322	212	977
	964	1620	789	260			3600	1040	429	1190	1240	2750	39	1250		504	998	426	438	64	259
	414	6410	657	281			9560	1960	1610	1400	2330	740	3020	568		895	1330	64	109	96	541
	1650	3260	301	491			1970	2290	1570	3680	2170	630	38	913		634	1560	597	99	59	147
	626	2220	473	184			4850	2130	185	4420	691	371	38	408		201	872	505	385	13	2180
	1330	373	556	217			1540	4990	667	3270	727	1130	1510	898		119	691	626	412	45	2050
	3230	2270	17	226			3350	1650	906	1990	1100	2730	336	808		884	161	1410	334	209	578
	4250	3480	798	4180			5770	312	3010	3600	2060	532	286	33		871	899	11	170	123	253
	1290	1290	1340	1080			6890	4540	2440	1170	182	941	414	590		505	177	423	182	183	208
	1150	3720	440	599			3200	454	2010	1840	553	130	226	1010		813	649	766	427	78	184
	2160	1360	586	695			9740	1400	958	1390	293	508	774	333		718	1310	211	275	80	550
	1270	4020	621	365			4110	1170	2110	2730	836	524	80	477		28	5120	56	24	1060	114
	2110	3170	283	181			4180	1450	3510	1800	725	823	1730	246		845	2660	314	754	364	558
	3440	1940	492	223			987	1310	3650	1870	574	449	582	230		516	3160	493	31	251	667
	2270	1060	886	216			3990	1510	4720	1940	1020	2750	124	250		500	599	34	331	1680	902
	2580	3600	519	162			2650	1410	1400	2160	357	1040	1800	340		1020	678	377	523	78	43
	1890	2030	76	1190			3130	1280	488	1200	2510	756	520	67		1250	427	457	173	1030	140
	3170	1420	673	1200			6990	1670	2080	3230	1910	3120	719	64		839	923	1960	429	500	67
	4450	3660	313	218			2700	1400	3090	3080	1050	485	533	652		742	772	693	653	316	2960
	1750	9530	695	471			7770	799	930	1870	2760	1820	1280	422		1130	1790	495	852	148	110
	1770	631	1210	237			7200	1940	529	3030	1580	803	660	331		29	1720	1030	6	39	146
	2400	1160	842	259			4960	3030	2760	296	580	1780	955	1930		976	1510	22	164	145	280
	1990	635	52	576			2360	2410	604	580	1700	1990	470	3770		574	678	296	720	570	318
	2530	218	882	252			4330	2140	58	376	610	3140	222	387		164	2470	71	142	295	202
	1440	9100	647	1180			3270	1980	2590	831	1330	62	846	157		1640	241	147	136	126	41
	1260	1040	240	889			2320	3600	2500	3660	721	1190	1220	366		466	1320	106	417	129	329
	1570	4980	79	323			2110	3520	1510	1810	1030	2090	618	65		634	1600	270	270	80	603
	1320	2680	235	799			3700	897	769	1470	45	328	641	112		857	2020	11	377	38	19
	1250	1190	91	397			2430	1490	2320	3700	624	717	449	540		108	389	192	12	174	19
	1650	6590	276	466			3370	886	2860	597	93	123	2380	520		444	494	10	560	397	188
	1460	1810	475	374			1480	1730	267	5240	1990	3700	513	917		995	1690	217	6	90	112
	2630	777	707	921			3430	1430	844	3890	3040	954	901	342		146	1630	706	119	87	337
	1650	1280	1340	784			2040	1740	510	1890	1860	869	23800	1170		58	1430	551	271	311	357
	3440	204	854	166			2780	1880	1260	3430	2350	3500	379	332		1280	1650	142	138	481	43
	756	801	1010	283			3460	1460	516	1500	134	1070	1480	499		407	1930	1840	192	255	788
	2020	986	381	2280			6140	326	1770	1680	1110	787	1670	2890		469	1870	90	114	79	1070
	637	1290	435	352			6530	3000	2970	999	916	1170	38	369		738	1140	157	6	882	116
	3280	1550	455	957			2790	3460	2110	1890	723	5000	2820	1850		56	1250	657	443	193	148
	2460	881	148	1270			1640	1530	1740	1460	2080	1460	827	392		465	37	1140	344	1590	313
	2800	3820	956	1480			2990	2170	2450	1730	1730	127	1170	518		802	1460	34	505	176	332
	12	2200	404	173			2210	1970	3720	1710	299	579	117	274		378	332	918	433	640	261
	12	1390	87	571			2710	2380	1670	1290	5010	4080	2460	638		549	1270	264	219	871	187
	12	2250	496	2820			7080	3070	4410	658	5630	937	38	750		147	1750	57	258	309	19
	12	898	380	314			1930	2580	3230	2070	2620	2890	846	461		3730	849	198	212	121	20
	12	1610	963	1220			2740	1770	3350	1920	2010	276	744	179		128	1590	50	13	38	67
	12	65	201	1120			2010	1380	2430	1880	1420	3550	826	66		28	715	165	6	92	260
	12	200	865	182			2020	2220	982	967	1760	1540	451	1850		229	995	425	211	76	165
	12	1040	1140	1390			2410	1970	3190	669	2210	879	1140	1900		992	256	10	98	252	95
	12	1970	1320	213			3590	2540	1990	981	3530	1240	1160	2130		148	740	106	6	625	414
	12	146	177	516			1610	2060	1890	910	324	972	39	1500		1030	636	91	249	42	107
	12	304	1410	918			3800	1690	3110	5500	390	1940	401	72		549	681	65	205	495	327
	12	2930	17	1570			5970	1670	2530	2740	46	1220	80	680		361	565	883	140	83	41
	36	1460	129	1520			1760	1570	2310	1690	383	479	849	707		351	1050	427	729	183	1440
	24	3500	17	1070			2060	1890	1060	3720	1080	2180	773	602		309	720	30	350	124	1240
	12	2370	801	897			3100	1090	643	1490	2230	5760	1070	789		2270	1330	1120	122	200	139
	12	3420	670	604			989	2560	4610	5360	2290	849	326	751		540	1210	1220	276	43	115
	48	3470	17	917			3750	2450	1060	1660	2150	1630	369	1060		213	445	1060	6	139	48
	24	1190	535	652			4140	1850	1340	928	7830	1420	210	1170		107	955	503	95	42	31
	12	373	823	207			4070	1890	3360	2520	229	1010	608	408		54	1610	30	6	379	571
	12	521	17	334			3020	2170	255	945	1070	1370	577	34		86	753	560	185	466	690
	12	4400	17	1700			4000	2820	1500	1770	1170	679	1920	1350		701	399	229	532	680	183
	12	1090	838	1000			4630	4750	2260	1090	782	848	1310	176		56	478	466	6	42	63
	12	3710	464	493			4500	1870	1530	949	1680	1290	1150	1090		1370	1630	1000	378	130	127
	12	1330	1130	604			1040	7900	2720	451	1130	1950	1990	435		484	1230	75	12	185	223
	12	1840	68	77			7610	3680	1410	1200	697	869	2310	772		60	918	701	6	279	32
	12	1680	17	613			2840	2260	3250	923	1290	1360	1890	1020		227	1040	66	6	41	125
	284	1720	17	565			1810	375	2000	1540	868	719	2240	901		716	1200	758	274	1120	185
	12	369	278	48			2500	2170	2880	4040	2470	2390	1170	828		215	1930	75	279	665	265
	12	1390	2340	52			4750	1900	1180	2870	671	11500	230	562		323	551	14	322	78	216
	12	1170	1030	699			2570	5180	1590	4040	1260	1850	790	276		85	390	127	6	38	266
	230	6110	548	603			2360	3320	1830	1050	1310	1610	1150	364		295	886	1030	12	830	566
	12	707	497	142			1720	1320	2710	1010	504	7100	175	66		913	260	1360	166	638	81
	12	2700	200	287			1680	4370	1790	350	1390	1790	515	72		334	958	1040	6	38	740
	12	2210	460	368			6290	2620	1130	1530	1610	1720	586	1100		1360	609	699	410	123	149
	12	2630	17	405			3030	2050	1710	1980	503	793	713	543		1090	896	409	6	38	169
	12	807	223	224			1960	2350	2150	9070	596	363	2610	610		25	148	380	6	38	45
	12	963	18	78			1720	5250	2520	3700	1000	3100	1640	418		50	853	814	117	283	802
	12	663	1020	25			7130	2350	2580	1900	1040	60	1220	535		86	612	2610	166	84	256
	12	277	129	213			9950	2710	4190	192	460	1220	985	36		1870	589	312	6	87	67
	12	1640	320	313			2800	3000	437	1130	909	1930	211	186		262	1110	446	6	38	68
	12	506	297	123			4400	643	4170	1570	3190	660	4560	97		151	656	68	230	206	715
	12	787	574	168			6460	2550	2250	1990	4040	881	963	103		549	624	3430	275	336	64
	12	1530	689	461			2440	1020	2920	2070	4550	903	1290	191		316	798	120	146	181	155
	12	753	515	219			7930	5330	7630	1090	4830	10800	765	2790		353	1470	66	120	480	549
	25	2280	746	682			3070	2180	1220	2030	971	1190	2520	1900		110	215	86	6	291	133
	12	1260	34	183			3760	2170	1340	977	728	2720	2600	1080		52	722	703	88	3250	243
	12	878	583	270			6050	757	1470	1980	1160	1010	1200	2470		313	2060	974	109	77	110
	12	1010	516	233			1740	8360	3320	2600	1650	3170	975	1570		132	783	32	163	216	556
	12	462	569	298			7770	2100	2140	1810	1560	1210	1150	2320		184	789	79	50	285	18
	12	1300	37	114			4090	1190	1030	201	673	2000	1510	367		455	700	28	151	169	101
	1430	4360	754	415			5340	2710	1350	1640	751	339	1500	700		1240	398	821	256	716	145
	138	1100	1060	143			11200	2450	465	290	1260	2150	3070	483		86	785	90	20	695	14
	12	3670	651	120			2790	1520	2020	1290	205	694	864	497		150	385	74	42	41	326
	1330	1320	804	144			1770	2100	1540	519	133	397	3470	602		127	500	189	186	390	384
	12	2540	976	130			3430	237	5060	988	1150	1210	1070	2240		770	1070	181	6	791	419
	13	691	1090	7920			1600	2760	1140	2180	471	1300	1340	1370		141	591	178	12	38	14
	12	2030	52	7320			3000	1780	970	62	660	3350	754	1290		1650	889	64	335	539	345
	3980	615	17	90			1490	1260	2080	496	4810	1460	3550	592		26	395	565	290	8910	511
	12	4570	17	57			4230	2810	743	972	670	659	176	329		83	534	1310	6	860	270
	12	1430	34	342			2610	1620	139	1280	87	2150	820	102		156	1260	1420	12	9790	121
	221	2120	641	513			2770	1290	1030	1190	359	1080	3810	702		401	858	529	276	433	180
	12	3980	17	55			4830	2090	1600	1080	446	1180	1010	141		1160	2280	69	24	711	95
	12	1960	347	84			3180	2170	1300	359	1920	1250	3630	298		821	121	32	73	774	95
	12	1090	2550	296			2800	564	1500	1220	705	3820	3660	293		741	1010	536	98	356	39
	488	1970	702	110			1840	2760	3430	3960	1230	4060	2560	2960		1510	647	150	6	608	136
	163	375	437	29			3230	1750	841	301	1560	1450	2320	1610		189	896	185	12	658	342
	12	2550	783	950			7920	2640	892	1810	1990	1560	38	762		688	181	597	714	83	205
	472	1220	662	85			3080	1290	3210	358	442	259	156	1000		52	388	106	406	81	633
	12	2420	136	1060			2410	2530	2370	1160	1570	1220	5800	1190		1830	933	497	6	180	546
	12	510	467	124			3670	1490	801	1230	1260	1600	388	154		198	453	777	6	904	84
	12	1640	344	28			2410	2420	794	1070	89	1390	5600	1480		52	1190	1010	450	80	3600
	12	127	285	217			3030	2950	911	803	1800	2120	325	37		197	120	504	504	2410	2850
	12	4890	292	113			1000	8780	2620	122	891	1380	2010	815		328	824	14	6	805	40
	488	965	447	140			4850	727	4810	756	316	846	1550	1180		186	1670	1380	335	2220	190
	628	1720	668	75			4540	4750	1840	1140	1840	1970	4440	68		57	383	120	6	81	953
	532	14700	604	225			1920	3170	2450	486	5940	2060	1500	239		57	898	493	490	187	710
	507	3260	1030	213			2220	11400	1500	1490	2460	874	2570	213		769	168	1260	6	1820	471
	434	1630	244	646			2660	4300	2660	2720	436	656	2050	147		573	1230	36	568	2380	729
	51	1540	654	149			1310	3380	691	3900	1670	463	621	101		545	1150	341	238	82	758
	542	3570	326	366			3070	1990	1450	692	903	822	487	2610		545	1180	816	333	334	139
	24	5060	585	257			1710	3890	2530	1880	1030	3200	1540	3190		539	854	67	484	2330	63
	480	2430	585	54			677	2270	646	2510	515	1440	2880	250		517	75	150	6	2400	64
	384	69	623	302			2830	1810	2520	472	633	2990	97	70		183	274	66	12	335	237
	1410	4440	627	188			1820	2210	2610	1170	1400	2690	1440	1020		298	441	14	6	51	188
	890	1770	787	120			3920	3600	516	1410	874	1610	106	1500		60	673	635	6	2230	546
	1040	1740	112	814			7890	1410	1220	271	184	596	1120	435		86	231	716	6	2220	65
	1690	2820	196	61			1090	1880	2860	6910	2070	64	53	65		544	832	616	117	707	140
	749	299	967	27			5260	1220	2350	2210	921	1030	964	368		410	112	700	484	51	32
	68	986	579	398			2520	2870	2220	1590	545	605	2830	5390		247	90	383	132	351	132
	501	328	1020	166			5170	1590	1920	3130	879	1220	2160	70		895	832	684	252	642	212
	159	277	698	186			1730	396	1970	1310	522	1670	341	351		287	1830	369	82	1640	406
	12	733	846	500			1570	4240	233	2880	1160	1630	99	987		204	439	134	463	260	141
	5840	2010	634	264			6150	912	3910	1470	906	1130	989	667		293	213	498	612	993	317
	12	4210	1200	80			1970	1900	4480	351	185	5080	300	136		976	2010	14	176	1330	254
	24	755	1680	29			1220	5620	833	1100	474	1120	398	726		130	567	1110	959	1900	31
	12	5040	220	181			5410	1790	3740	528	570	2130	3300	284		233	469	845	6	1550	64
	246	807	870	199			1160	1760	4200	2490	947	923	158	403		804	930	173	230	12200	135
	613	1740	402	56			1800	2480	2090	344	605	771	305	724		461	288	753	406	12400	2510
	1330	416	1080	54			2680	2740	2240	1100	1200	889	373	277		672	116	645	6	107	826
	561	375	236	88			2630	338	5580	1670	2310	61	1090	100		422	39	423	580	6680	2380
	1590	1220	527	127			2310	150	7010	930	223	279	841	183		352	201	15	142	398	269
	25	1570	342	128			2640	2100	1630	842	607	71	113	250		129	163	27	471	489	135
	12	1880	824	146			2230	1610	1600	1880	242	3160	478	373		26	646	987	668	113	935
	713	1930	388	88			2050	2520	5660	1510	890	1700	336	74		595	989	943	6	397	98
	1090	10600	5420	25			1590	2640	2400	879	779	951	923	416		237	929	354	125	244	94
	703	4570	228	2090			1520	1070	554	1810	713	1120	383	460		500	437	894	12	106	63
	546	4400	115	591			1300	3880	1980	1030	1170	1180	359	181		129	517	1090	6	415	277
	754	3380	242	233			3350	2910	420	1200	380	4780	163	1220		347	918	602	353	58	61
	404	3520	493	55			6360	1760	2000	2260	2750	1530	1230	846		81	897	451	235	558	36
	663	3010	769	126			7620	2040	528	2140	2050	1500	1680	330		26	681	1530	119	986	2010
	641	1430	1220	3670			4960	80	2380	1260	1320	1500	1240	1360		215	761	1460	79	330	291
	526	2420	434	480			12200	1980	647	941	3070	1400	2530	2680		178	741	143	97	163	132
	12	2070	24	26			3810	2240	6780	955	1660	1420	715	748		398	632	60	477	111	1550
	519	746	97	118			436	1920	3970	899	634	1180	172	579		197	1030	510	206	229	30
	12	1090	120	338			2070	1280	4270	1960	1930	1510	1340	377		493	854	204	440	437	150
	434	3440	5240	85			26900	6310	73	1750	777	1420	432	391		130	610	299	186	480	2050
	111	1550	245	7670			2660	3090	2050	810	1590	950	216	491		117	518	97	72	3790	444
	395	5950	941	55			2870	2580	2250	1530	698	730	2370	620		26	805	292	6	167	313
	299	4790	750	312			16500	6060	4470	1400	1290	782	554	598		338	1430	443	126	6030	340
	670	1950	274	93			155	2650	5780	2900	153	517	695	212		184	1340	783	118	399	1920
	12	2330	1320	57			2590	4710	5770	1510	693	3970	1080	595		114	778	589	505	236	340
	13	819	507	269			3160	2480	878	1670	99	6080	51	99		213	669	353	174	7280	198
	112	2410	198	132			356	2050	1490	1620	2280	570	952	342		1010	592	727	12	179	148
	152	3920	1020	107			9790	983	3120	1050	3260	1850	1340	1020		799	1790	366	286	856	262
	490	499	293	321			1900	2800	1360	1180	2050	7180	326	652		82	846	287	270	231	506
	188	1620	181	59			1650	1510	1080	1890	2500	5370	4760	33		156	692	805	349	105	350
	75	1600	194	115			6160	3390	1530	953	157	1490	1070	771		539	553	214	256	51	1810
	78	234	810	313			4620	4010	1280	2160	1430	1910	50	601		130	964	158	405	172	235
	312	5290	317	80			3930	3460	720	823	1040	5880	49	1180		436	568	331	197	181	2150
	479	1690	210	1930			2240	3700	2340	1950	843	1600	50	650		143	201	43	6	2630	489
	24	71	246	29			2900	394	2590	1740	2190	1950	1650	539		322	1180	43	82	3520	431
	188	4480	370	1170			4830	2090	649	1610	1850	2710	48	192		26	508	43	140	2850	555
	439	6470	78	141			3800	4020	818	1430	406	535	153	532		175	727	580	205	1490	214
	458	2100	394	430			789	2490	1530	96	5570	2400	772	281		52	1220	80	108	1590	305
	698	4990	137	1020			6170	1600	309	1500	5940	1170	1450	756		77	1020	402	164	174	30
	12	2260	578	223			7790	1310	253	569	2030	2200	103	844		858	402	73	6	1080	30
	924	2410	739	179			13100	2220	2990	953	2620	687	3880	602		1030	370	619	191	168	68
	12	3090	605	63			1510	2100	3820	1100	1460	730	3870	1260		111	671	7830	6	1030	701
	12	2480	449	55			2680	4400	1880	4690	1870	1310	674	698		471	415	818	517	318	419
	672	2370	1150	200			4590	3870	1040	658	2390	3970	2000	191		398	1390	42	6	276	409
	131	3560	275	159			3100	2060	4260	1030	3920	1500	2130	35		1710	395	267	6	5190	344
	12	1740	141	368			1070	2550	3650	893	450	2640	718	296		1210	1010	194	364	5200	234
	12	4820	819	250			17500	2740	534	4240	377	2610	96	104		511	672	356	68	1870	110
	518	3420	396	52			215	3260	15100	6060	53	844	1430	916		831	353	59	362	855	30
	322	2890	505	70			860	761	1940	755	486	289	410	690		1320	377	216	27	544	93
	24	1940	837	113			1570	1930	2260	2590	1290	2470	1110	580		153	1330	409	385	781	32
	220	3830	615	345			7500	3840	410	833	2440	478	767	712		83	365	1030	83	55	389
	38	2620	593	31			2770	3850	1020	810	2450	988	104	480		206	1150	490	102	2590	64
	401	5630	227	976			1600	3160	235	3130	2480	709	464	1940		423	310	409	456	563	587
	24	2720	263	55			9970	3190	4790	1090	8280	2020	48	637		330	466	828	347	784	610
	24	2820	271	121			1090	2710	83	1150	228	147	901	64		592	1720	149	6	2280	390
	12	3310	454	124			1810	4800	1890	1120	1110	481	861	359		322	2030	4850	6	1980	952
	12	5350	985	26			3540	2540	479	673	1240	2540	981	384		119	759	420	6	171	132
	936	4190	51	125			4930	4470	894	1530	835	1390	501	534		205	1240	229	199	50	62
	12	5130	556	223			1680	2520	785	425	1900	409	1060	261		272	2860	13	245	54	193
	36	3560	605	384			4980	1730	2930	1050	1220	1350	854	284		760	646	28	6	53	873
	3030	321	135	268			3230	3340	3340	3060	885	487	242	657		26	951	69	373	219	670
	24	144	217	220			2670	7270	634	1290	1530	1290	280	509		275	2220	70	6	365	140
	12	3220	75	190			3510	3140	1180	397	1010	1120	1530	32		372	1750	71	6	435	162
	36	2310	266	124			4290	2140	231	42	2770	903	1660	251		1110	176	27	193	51	235
	12	3230	659	508			7350	2250	164	982	782	1290	1140	222		1210	38	282	12	52	553
	12	2910	432	185			2400	5530	4280	333	1370	764	462	1580		920	1700	28	309	229	60
	12	2230	499	697			3610	4430	4490	1100	1200	674	680	1330		246	1050	67	251	672	425
	2660	3650	101	4560			1690	841	1130	1260	522	989	720	1070		168	798	164	6	1190	442
	3830	612	650	52			1260	2790	936	1330	1460	928	51	905		392	1400	41	358	661	182
	12	2320	77	150			1470	1780	943	718	1770	1880	3370	502		308	237	13	12	1040	93
	3920	1540	231	596			2150	2000	314	1190	737	2520	338	878		379	483	3790	237	492	129
	3380	567	1060	59			287	610	2000	86	383	734	48	759		168	178	849	160	673	30
	623	1550	322	216			4870	2240	321	953	947	4840	3070	498		538	694	147	788	55	100
	183	4950	1550	699			1590	1940	5340	689	1040	1920	627	215		649	268	858	119	608	101
	69	2230	764	368			3510	4800	560	1970	427	4750	683	101		7770	688	60	6	845	102
	819	648	870	2980			7260	3900	6880	2340	1010	1400	1880	408		544	1880	289	37	170	30
	12	2780	3590	267			3170	2810	5010	1040	3510	630	1340	57		2580	1690	198	25	1780	297
	12	3070	680	263			3580	699	2130	1260	4500	1540	1660	29		513	156	13	284	1870	64
	407	1660	400	164			67	2820	1390	1330	4980	1360	729	788		373	74	2030	6	424	110
	121	1270	196	838			3400	1860	3170	1440	5110	1810	209	969		2620	158	1580	446	266	149
	412	5760	4800	151			1090	3410	7340	3250	1060	1120	1080	1010		670	701	527	710	228	2260
	53	3280	261	214			3710	2190	5550	1530	685	6600	887	839		559	288	547	6	1040	2030
	596	1480	153	124			723	2410	2330	1560	1340	1250	1000	1020		297	293	183	519	599	150
	244	1780	165	26			860	2860	1110	1390	1640	2000	556	766		424	1910	188	394	346	132
	253	3610	758	667			3700	1350	652	2090	1830	1260	3380	495		519	74	29	6	793	877
	3020	5360	364	28			944	3810	666	2310	848	1120	328	868		655	1190	751	176	464	65
	933	1910	244	26			798	3440	3670	1960	878	1440	494	853		907	590	728	70	977	31
	797	844	154	117			3720	2620	2810	2160	1510	1170	482	3260		400	455	338	210	249	598
	12	2870	651	81			2780	2870	604	3440	283	371	396	1150		737	976	471	114	1530	31
	49	1330	434	281			5190	2380	72	1980	210	1640	154	525		1110	493	307	35	6250	30
	1880	1230	830	142			3660	3020	1170	1610	1210	463	427	330		1140	437	91	585	6400	34
	12	1390	1720	381			4270	1210	1350	2720	597	1390	2300	825		1660	249	103	542	6130	128
	12	2500	952	90			3720	2590	3220	1130	759	3330	49	63		164	845	32	6	6050	184
	456	5030	5620	144			3590	4190	358	1360	5250	975	2670	407		678	188	91	1780	339	2090
	12	2130	232	332			2680	2480	224	1450	770	6240	2130	1090		2970	2390	93	131	453	231
	618	2750	79	181			1840	1000	6200	9820	52	1940	551	611		550	700	29	176	1660	1990
	662	1630	1440	62			4590	2310	1750	575	459	3310	1790	256		264	526	220	969	1930	432
	611	452	639	132			4800	3440	7620	1900	507	3070	890	519		56	870	230	126	1960	311
	2040	72	253	190			1050	1060	921	539	2170	2000	860	479		1570	819	1850	1080	1830	1220
	12	1250	5490	8970			4180	3020	4420	897	1300	3710	1340	727		426	545	1290	914	85	544
	3190	239	997	451			661	1740	1910	2220	638	3770	103	29		812	2000	1180	87	84	368
	129	2630	205	314			2230	2350	1540	1190	1680	706	385	102		1190	448	122	17	532	30
	1580	2280	1480	224			1630	1750	9540	1720	2180	1570	500	324		85	176	1540	985	696	528
	204	2280	268	232			1990	2550	4120	1340	517	5130	799	100		178	452	75	110	339	238
	288	3350	683	340			1500	3160	1580	597	1730	946	1410	214		453	920	108	52	4180	102
	399	145	741	112			8400	4330	4450	181	1300	1960	1200	270		329	2200	285	93	276	141
	152	3970	1150	1400			1840	2820	1530	1950	100	4160	2130	220		1760	1450	639	1620	100	391
	1890	2130	458	2510			2680	3010	1240	981	1980	8280	1740	500		3380	227	325	15	99	138
	179	2530	607	262			1060	1660	2460	284	998	2820	1700	482		1470	1860	952	69	224	253
	12	5760	462	145			2990	4880	2430	617	357	133	323	389		263	206	849	105	97	297
	3360	1120	562	998			2710	1100	810	1780	1970	3280	2500	260		417	521	1260	336	960	407
	12	3970	1040	1500			301	3500	75	1870	6410	1350	83	1110		141	387	1580	1850	941	401
	172	2280	275	60			3260	3660	1060	850	2700	3550	1230	1230		704	514	1050	31	152	197
	2920	1830	109	55			5460	2240	2130	1990	487	1490	1490	586		367	340	26	149	150	100
	12	771	48	746			2790	3470	1000	1860	1840	75	665	565		2330	215	50	458	317	31
	12	150	488	7120			844	2560	2340	90	1030	281	690	400		1230	167	91	353	469	1200
	337	883	388	502			8420	1900	73	4170	1160	826	1810	856		2100	903	83	68	300	127
	12	2270	291	25			12300	2710	5350	185	541	782	3400	276		536	393	110	112	54	1170
	104	2140	789	171			2400	2830	72	93	668	1220	5220	28		595	374	177	1050	230	963
	346	2290	338	25			1350	2760	241	1160	1670	1490	329	198		330	1300	23	412	115	1060
	49	5550	113	422			3380	3270	2730	1740	1010	1610	972	65		492	1060	746	39	220	466
	12	3400	262	50			1480	4490	1560	2380	101	139	459	98		647	129	142	376	6560	317
	942	3460	757	264			5580	2740	1390	1650	2230	1910	606	641		2290	326	61	348	5820	129
	161	1670	336	187			3290	2240	1590	1130	988	1110	1620	1010		647	594	1020	387	413	133
	428	3840	610	546			3200	2210	1230	1310	599	625	1580	294		226	363	105	178	52	109
	318	4820	421	358			1950	3040	1130	1400	853	1380	818	474		235	374	76	263	1090	64
	474	518	692	286			3360	2760	364	1520	668	2110	1490	28		427	587	135	451	1280	185
	1330	1880	396	171			1380	1360	759	1120	1450	2190	713	383		1010	659	80	723	653	63
	12	2830	406	455			1490	5660	515	913	1030	1700	218	60		337	354	114	555	223	36
	1570	2400	812	330			3960	2770	1140	294	157	4170	3070	308		116	591	47	396	156	280
	624	818	754	347			5480	1440	928	1620	853	646	1880	860		1490	196	1000	369	63	579
	494	157	310	260			4630	1550	942	1140	733	1900	881	472		1320	79	25	484	112	64
	12	1570	867	240			4620	2160	98	894	1040	1360	664	1150		1090	282	177	681	181	649
	295	2300	339	158			1980	2980	2570	158	664	4620	1360	29		966	1670	24	165	126	637
	1330	5000	300	169			2670	5180	921	2440	1100	919	955	1570		1190	154	203	758	269	424
	821	570	499	281			7860	2860	264	2640	606	669	1220	94		1320	729	787	1060	390	224
	12	696	652	117			20300	3750	1280	1060	486	785	1120	995		294	454	81	334	602	310
	518	2230	107	1950			3530	3110	277	1450	80	665	840	220		390	1590	127	385	364	104
	454	1490	196	547			10300	4460	2380	3140	709	810	473	1440		2050	286	85	4110	396	72
	1250	762	797	158			6810	2170	736	3110	2620	1320	2650	349		1600	202	286	1240	22	30
	137	7080	388	135			2770	4080	2130	1680	959	1320	909	493		1600	37	52	1340	72	127
	621	1160	263	10500			4080	2000	1440	2420	593	385	3290	804		1160	1010	154	371	93	241
	810	1080	669	84			1210	3850	694	866	1740	1370	918	488		2880	1280	62	1080	264	241
	40	1300	77	61			11400	1920	1500	2660	541	1360	997	215		742	859	239	1550	123	1400
	143	3150	1050	250			306	1590	694	1980	68	996	871	597		127	813	124	52	123	353
	280	6600	483	26			3390	1490	947	1410	637	1400	402	235		1340	622	83	263	3400	223
	366	569	692	53			2030	1300	1030	1850	401	1320	83	537		1380	955	49	433	96	138
	310	1160	507	51			2710	2480	1420	2270	650	1240	534	1920		163	334	487	16	180	1760
	586	6010	713	181			4860	5070	1460	1240	584	1910	770	1910		1380	120	109	128	45	387
	118	746	260	110			20200	2310	97	2150	1340	3600	193	29		107	172	78	117	181	301
	567	537	309	118			3550	1110	1250	2070	736	1970	2300	1530		58	848	120	1230	98	319
	330	170	257	204			1710	1870	692	1280	1300	3130	4230	1990		102	208	112	53	22	68
	476	1270	336	51			3450	1830	246	854	1210	2650	173	1930		281	255	298	62	92	105
	450	599	856	1270			5160	4330	101	2080	613	697	1840	28		53	119	379	1220	184	30
	593	307	340	392			2930	4790	326	728	492	940	895	240		352	957	70	1080	349	317
	359	2200	330	27			12600	3510	1790	1650	431	1580	1130	616		54	346	109	83	335	31
	12	2530	346	329			4230	4820	2280	3620	963	1090	2870	169		3190	369	384	899	115	132
	82	1540	292	131			16400	4350	1580	621	534	1900	816	1390		53	802	207	84	172	704
	52	441	966	352			4470	1870	1300	1210	2750	1990	1620	702		2780	447	314	64	575	30
	628	2040	473	178			502	1300	1270	1390	581	772	79	569		702	567	376	46	441	32
	12	2470	127	156			398	4920	647	961	1240	1120	282	1160		825	989	110	52	325	120
	1150	4860	1080	6450			2660	167	1530	1570	679	1140	974	269		1120	36	573	333	510	349
	63	75	5570	150			1590	3400	160	750	552	1190	4080	161		288	160	3190	876	131	2420
	282	541	144	547			1050	1650	833	1520	1340	2610	176	1010		1420	183	1070	75	153	2010
	12	236	77	318			11000	1720	923	4150	673	3830	204	28		2230	882	1320	525	84	30
	492	1840	240	536			4940	2730	2020	2410	846	1680	1550	219		720	178	635	16	32	2560
	28	2870	495	208			2420	1510	581	565	277	848	1680	404		155	112	140	47	357	549
	12	2520	4200	383			1590	446	1390	703	1550	3370	306	206		484	498	559	15	217	62
	191	3310	5660	261			2860	6270	1390	425	1110	8010	1450	96		739	347	608	31	139	691
	604	1510	306	326			8380	2840	703	2030	942	2830	2200	64		412	962	46	388	61	323
	12	1100	2960	379			1960	6970	330	2030	888	2990	663	544		175	928	130	388	2020	1250
	94	1200	359	25			5050	315	771	47	1220	792	1250	261		387	1360	630	427	639	506
	64	3120	5820	25			3440	1530	2740	395	386	2600	86	344		26	924	26	15	1400	32
	246	1950	1100	528			9850	1740	4180	1390	767	519	970	789		707	948	49	378	343	342
	10700	1710	524	52			1240	2530	969	809	427	1350	1430	268		114	1470	110	785	279	767
	12	3350	173	509			4680	1610	1180	837	233	664	561	420		112	1290	50	1260	247	828
	3630	1940	24	27			11900	3280	420	2680	335	955	1920	2110		1540	942	105	65	459	376
	12	5520	199	25			866	286	2580	1520	576	195	3430	3050		1090	888	47	138	33	444
	12	3290	876	246			4490	3790	2910	1400	951	1610	1150	29		27	542	115	69	181	360
	112	1830	995	338			12500	3270	508	616	771	375	41	1060		1140	700	1180	508	32	1030
	85	5150	726	432			153	142	3150	1100	712	1660	128	374		3760	1650	3090	155	793	725
	464	1090	943	94			4350	3550	417	781	631	285	820	1030		990	475	1690	30	925	366
	1090	5450	354	192			3500	1210	1240	2230	175	1070	1010	816		709	836	716	97	62	92
	110	1020	308	180			10100	3360	1340	453	728	2030	733	48		185	75	2180	181	30	30
	86	3990	1020	340			4470	2820	2870	8260	539	2260	1300	3130		951	626	758	164	33	2650
	1580	6060	517	177			8440	2250	4160	3590	71	1710	1120	1160		1090	603	464	370	101	584
	885	1140	260	261			2230	1630	476	1310	1660	2790	1290	143		83	457	113	707	358	2150
	180	3410	539	295			2140	2280	937	145	351	3700	191	48		424	264	587	479	334	267
	2710	4710	28	23			3180	1690	3780	985	468	3390	583	223		54	609	368	657	1270	31
	2460	334	358	228			2620	1780	591	888	1560	690	1070	107		119	77	108	755	256	31
	139	4010	432	146			2410	1960	2930	1360	609	1340	332	915		2960	82	2930	173	350	376
	3280	1360	110	385			1570	1570	151	3060	800	1670	3300	544		540	164	170	524	163	182
	650	11000	143	22			1160	803	491	1630	383	1790	262	327		1650	764	56	464	4020	623
	484	13900	990	233			4740	467	1680	48	585	1420	1660	536		736	727	592	460	105	151
	504	1150	537	208			4640	229	983	1240	1970	1660	694	338		1270	764	104	497	29	133
	56	3510	295	172			3910	966	1860	1740	623	1510	932	48		1500	609	256	563	440	258
	244	149	958	7720			3590	1050	3620	1450	1460	630	1160	263		1390	433	813	185	611	99
	91	1480	517	195			7470	1700	1410	1670	663	738	2660	495		888	665	518	183	603	119
	488	2660	301	905			3820	1940	1620	1260	820	1050	1640	206		131	120	108	135	349	503
	1140	9070	588	232			4230	3880	1240	1510	3890	2130	275	384		1620	262	313	336	5080	952
	1940	379	574	941			1850	1010	812	1200	78	2010	1120	584		2110	551	106	303	4660	132
	1290	69	823	439			4600	3450	3410	46	3590	302	544	667		30	854	117	343	168	150
	1100	326	1050	391			11600	727	2080	1040	74	495	1740	462		31	454	917	312	112	672
	1160	4920	423	303			3050	4650	747	1190	1240	919	285	98		57	512	2860	123	234	998
	921	3420	815	134			5900	4380	1360	1230	1520	716	408	100		30	679	860	693	176	134
	920	1400	830	22			8000	1660	1330	1770	648	1010	378	2390		683	786	593	857	244	99
	773	1300	147	360			7780	2200	509	315	646	941	351	50		431	543	1010	143	51	288
	344	1940	688	148			148	2200	1080	1300	793	941	225	52		889	1680	198	359	1820	603
	463	3280	707	269			2070	5140	1490	1520	742	184	768	659		170	216	250	523	1860	103
	84	735	545	97			1470	2300	475	1400	1170	541	418	4070		628	653	120	520	346	1380
	27	5450	588	128			5420	2540	2150	1470	2230	2640	1470	199		183	1660	23	114	563	99
	84	5290	691	425			2080	5040	1520	1370	8720	1100	267	101		285	1080	509	521	163	1750
	1280	3730	482	181			1890	2040	3000	1850	2060	1910	2650	362		580	942	496	417	236	208
	53	1790	453	48			1860	923	313	2950	2950	760	1060	263		1400	1660	287	470	53	808
	464	1510	721	72			1350	2460	1030	188	1270	4170	998	270		1200	1940	49	920	175	827
	1520	730	2130	94			2460	370	2960	108	1430	1060	1060	217		885	1660	283	90	502	178
	84	1430	50	22			10100	1790	913	1830	769	287	119	889		957	1660	642	339	627	705
	454	1190	1230	49			3930	145	493	2900	1490	895	427	451		1030	260	110	561	217	535
	808	1850	24	206			3500	1380	2520	924	9150	474	3700	361		218	136	527	16	951	270
	122	2840	529	278			1780	1470	1330	2220	787	881	1740	220		123	194	332	32	620	381
	1630	659	232	45			4480	1060	1170	1240	1410	825	623	46		535	293	84	114	660	1980
	2160	3860	4620	124			497	4540	2190	1820	10900	671	2550	1210		1060	247	189	84	113	433
	1810	4090	698	154			5110	3130	1270	425	3570	764	805	384		340	188	202	190	636	371
	2360	3750	209	178			5300	2510	1270	626	2480	2340	1310	45		329	423	106	15	710	2130
	937	1380	106	94			2990	882	4420	1170	1220	1110	587	296		837	167	176	1370	835	1650
	2160	3110	532	173			2840	1100	435	106	1260	54	1960	45		2080	313	549	995	1030	31
	85	2610	395	160			5400	2020	3120	1740	1750	1110	1150	526		2530	602	24	515	702	588
	53	2350	1270	152			2370	1460	257	1770	1360	1700	1150	91		499	1540	82	464	601	315
	303	9270	563	227			2900	635	3810	1440	811	922	551	158		356	1490	51	15	109	920
	27	1410	820	112			1790	1010	2320	431	5100	1950	1580	371		2180	211	143	1450	173	65
	201	7180	474	14500			2540	2830	150	1440	501	5040	1470	382		2320	2690	1130	33	473	258
	387	6120	534	166			2810	1260	3120	1570	1500	2000	727	777		4830	961	657	1450	103	276
	500	2880	3250	150			5270	2040	2590	1630	10100	1880	471	215		2930	1180	1390	283	596	60
	456	2020	427	187			233	933	1970	1310	2530	1390	83	539		77	725	316	66	689	338
	52	4060	188	22			235	2380	930	761	426	1550	169	457		115	865	804	257	166	465
	596	3260	274	690			4110	983	3090	919	802	1830	712	569		558	461	291	182	670	370
	55	74	855	100			3160	1460	1080	253	375	239	1450	259		38	853	679	143	191	282
	27	5250	310	155			4960	3730	1040	1240	974	1840	1620	967		926	704	133	408	305	72
	520	11700	349	161			3720	692	559	424	1810	1430	186	880		152	458	1000	815	110	339
	152	3230	596	45			2450	5160	2710	5210	627	115	864	257		9050	1420	149	148	770	42
	1480	10100	116	22			2310	1750	204	1210	1380	525	123	1200		484	309	119	138	51	122
	371	924	389	287			343	3050	1160	3950	1550	851	993	46		84	180	47	924	108	75
	1230	2380	51	390			1850	2100	462	785	753	2100	823	960		953	433	116	169	53	21
	857	1080	1390	96			3380	790	1530	1220	1240	630	1090	1000		158	861	900	500	879	21
	996	2150	337	77			2050	299	1330	680	705	823	1200	45		651	133	80	194	174	207
	845	656	378	77			1880	1070	352	1180	2310	898	502	1740		477	541	1740	47	379	46
	1110	583	423	131			3990	1620	1390	2080	1260	1700	653	454		1860	668	108	271	956	378
	159	633	595	47			8620	1650	2460	243	192	2120	128	483		1430	1490	319	48	748	96
	1170	5700	584	93			3150	396	3210	1890	575	364	1350	717		714	1870	447	151	53	393
	58	4930	841	123			1680	1040	1230	2200	1380	2760	1860	153		205	1140	111	627	246	197
	183	5180	77	51			3810	1240	726	1440	1760	318	1750	691		833	770	2740	339	815	142
	769	3490	988	45			4360	875	1040	704	1480	2220	1040	504		304	906	77	16	815	189
	88	2650	1030	136			2940	1150	1340	807	915	300	387	385		635	1750	539	15	168	96
	144	4760	115	228			7620	1690	1720	609	1310	3580	690	708		406	2010	118	268	742	101
	501	2140	356	165			4090	4540	2680	1250	2020	365	1300	596		229	1310	1060	88	190	220
	6610	4280	48	130			8490	1950	1380	504	2280	992	78	667		243	1880	288	15	111	1300
	552	2250	895	104			1090	1960	1630	1710	2660	894	1090	633		205	128	3190	674	231	21
	11000	5460	719	149			6840	1070	511	882	1270	1260	341	154		1520	1020	368	607	52	73
	647	1960	396	100			5330	69	1100	731	2790	2290	1390	48		1870	402	351	274	8380	848
	487	4720	109	597			4350	1960	1600	432	1940	650	423	159		476	1010	120	238	8670	1150
	674	4560	82	422			2750	1210	1150	1420	1410	765	494	484		1190	650	639	585	228	46
	392	1220	3920	202			1240	2400	684	1940	1920	2130	46	752		2440	396	118	491	170	1180
	187	1710	1380	49			5110	1560	1120	1300	2730	2750	1620	1050		3640	413	266	516	633	824
	342	1980	946	101			5240	4130	642	772	884	2150	1660	758		2130	299	81	15	53	819
	225	5300	686	206			5620	1610	264	719	10100	604	2250	606		1400	1080	116	1130	389	1440
	273	1900	363	122			4800	2690	643	1130	2000	2140	185	50		75	1970	136	1390	596	1380
	481	5200	410	73			3810	949	158	773	2200	1240	1050	97		540	1950	142	15	1950	1900
	403	3670	799	463			3670	2820	2170	1550	1360	3270	2620	214		357	387	905	269	2360	1170
	54	2120	2190	183			3980	1810	48	531	2230	307	842	459		795	1620	84	207	118	74
	194	1950	574	71			2820	2220	972	1470	822	687	1510	156		174	987	108	467	229	526
	536	3220	716	124			2670	2440	1620	2350	2590	1060	784	46		468	291	719	62	179	65
	190	2350	1600	47			5350	1290	152	391	1180	800	374	45		944	4210	223	33	110	47
	710	3760	378	24			4080	2350	3520	1430	969	829	2230	16900		431	1510	230	316	568	383
	900	2080	1270	184			3420	815	155	1910	2920	922	1210	459		1460	262	104	209	4060	101
	11100	3200	473	184			3790	1790	104	642	498	833	39	429		162	1100	328	226	3580	170
	754	3540	622	343			2370	2620	629	558	1140	160	671	422		1050	60	131	15	1750	21
	289	3010	902	72			3760	1720	219	1880	3040	373	453	103		327	985	141	47	100	92
	839	1710	344	120			3800	355	549	1540	546	670	474	492		621	394	107	48	23	265
	138	3600	691	67			2650	1550	1640	565	60	1340	891	2430		1220	320	117	678	279	478
	3420	1380	381	45			3060	3480	1430	478	2050	957	692	2360		1300	2140	896	538	47	22
	219	3480	1330	94			7610	1750	222	977	1480	1060	133	640		272	598	141	56	262	239
	494	669	318	162			5400	1150	1480	1760	1400	802	1070	151		151	936	105	1140	1510	570
	650	4110	738	803			7800	1010	2850	1580	975	653	1350	705		867	347	849	720	1900	102
	1510	11100	113	245			3920	2920	863	1280	3450	1690	1100	358		68	1780	143	58	109	154
	295	1310	1050	113			1780	873	667	1550	2290	655	1370	45		299	327	77	80	22	293
	54	7560	180	12700			2480	2490	2730	421	1770	1740	464	95		1170	429	78	279	689	67
	1310	2880	431	23			4010	70	1620	1020	3580	300	2300	45		207	1440	108	1640	124	2720
	367	1880	552	312			4010	2340	1040	49	275	2710	842	225		1120	783	82	1300	399	271
	437	6520	968	7630			4250	1700	1460	1190	584	2470	878	48		1040	753	50	135	154	182
	191	593	292	6670			2780	2540	1010	1960	1300	212	1790	15000		73	1540	148	279	22	89
	502	976	459	55			4500	2010	640	1360	735	1150	1100	8720		1550	2400	265	41	338	165
	171	4150	227	496			11500	1970	1960	795	1520	426	127	1520		36	836	81	884	127	199
	150	3300	245	22			74	1960	1910	1090	186	2610	1450	733		1280	259	137	57	634	187
	329	1590	321	166			2920	3590	304	47	1060	3220	1560	222		361	142	214	37	23	222
	624	363	82	286			4550	1550	1530	1100	1400	1010	1320	109		947	578	318	511	567	403
	421	1870	301	22			3880	4660	1130	1920	2370	1260	231	173		34	1140	90	1450	360	317
	644	8800	586	551			17400	2140	1380	1420	1940	4370	90	324		1200	273	1020	291	227	369
	600	2570	330	110			4380	596	124	1290	1080	4920	1430	107		36	628	264	647	338	383
	808	2990	687	1300			74	887	1140	485	1530	4250	276	666		197	286	39	509	376	152
	900	2750	743	11			10000	1300	1740	1320	5090	2330	1720	231		1170	1030	815	515	395	90
	7540	2640	803	11			7510	1190	2010	760	1440	1760	978	283		34	704	121	19	186	281
	28	4380	119	11			8800	1270	1420	370	776	2370	570	1280		1050	529	345	297	167	214
	53	10000	280	22			9660	927	1190	926	1660	1510	1110	518		1020	1080	150	115	591	71
	26	3710	383	33			6680	1260	1190	44	425	3730	1860	898		1120	853	60	102	262	255
	292	9330	353	22			4800	800	902	1400	2220	281	1800	728		6050	328	36	86	490	70
	54	3700	501	88			4970	2630	812	1800	2170	1200	41	336		1190	313	57	479	23	366
	5730	1310	1150	11			5000	1630	742	2920	781	7740	712	339		518	457	78	805	319	173
	278	3510	1390	11			6870	1950	1580	88	1470	1300	176	109		788	910	18	109	300	210
	108	4940	197	1270			6570	853	1310	3350	2070	597	868	98		837	277	18	795	556	130
	3530	1210	1390	22			904	204	1330	3350	772	1140	987	102		722	758	54	19	75	46
	620	6980	502	11			4560	140	491	1180	4000	732	896	1100		1230	609	90	652	675	302
	405	5720	705	11			4120	1680	1400	1680	1230	2280	1840	1280		630	724	19	675	557	1120
	618	8730	944	11			9550	1830	385	366	1970	2940	566	218		1360	1540	202	220	720	89
	227	3400	2390	11			5750	1520	2140	2890	1660	1140	2070	300		1550	368	18	412	275	1200
	149	1900	927	11			4560	1310	1610	596	4750	939	869	675		76	96	60	283	136	339
	280	1780	678	22			6470	2040	451	829	810	2280	1220	117		746	584	237	37	74	108
	363	1800	1070	11			2570	1690	1960	2850	511	1500	288	444		34	29	18	805	1160	252
	448	4250	729	11			1460	1010	2080	2620	1200	4370	735	223		786	354	56	954	324	774
	396	992	1450	11			2580	1140	3960	1190	1440	4970	528	164		146	664	276	330	69	628
	469	2750	1020	11			3110	2700	770	2920	1120	2130	444	49		79	485	727	1060	1070	2440
	298	3010	469	22			4290	2220	568	424	2450	2950	79	49		432	478	113	491	254	4340
	4540	2570	515	11			4730	2310	1350	1030	2510	3170	2220	51		38	1580	201	75	1140	2330
	1200	3110	770	11			2270	721	2110	1710	620	726	619	50		190	1340	627	103	100	4150
	215	306	924	11			2160	2430	1390	3380	8240	1220	884	54		212	353	36	840	356	2810
	1070	1010	964	22			3130	3460	1150	2610	398	1810	1320	508		1380	884	435	81	191	218
	1850	2200	4960	11			4290	1720	1510	1430	781	5080	476	859		1240	657	1950	493	339	2110
	1310	1720	1230	22			3700	3600	222	4200	1060	4850	786	51		1130	368	328	58	25	1440
	2860	2810	476	22			7580	2870	559	1660	1270	627	1040	52		603	492	306	18	522	54
	2100	2120	466	110			3120	3860	1140	1810	123	2000	853	100		578	288	590	131	205	109
	3620	2040	370	11			3600	2320	1140	1250	2030	650	741	365		726	513	255	508	309	125
	1230	3550	4030	11			2090	3830	1280	1250	2100	1670	239	994		462	146	897	19	392	210
	2280	3220	217	11			1700	2220	670	884	830	546	1150	492		302	185	111	118	100	211
	1880	4140	663	11			7560	2290	392	683	454	1330	1100	1140		665	3330	222	350	93	111
	1570	11400	1000	33			1910	4780	1290	705	1440	946	1130	369		158	420	2360	856	139	57
	1850	2640	5690	11			5940	2400	1220	2260	903	817	405	48		207	99	362	18	138	329
	1160	7590	775	11			1740	3300	1280	1260	335	1080	483	99		82	126	233	121	340	47
	656	6260	628	11			8220	3720	831	696	462	736	561	280		372	384	307	705	487	220
	1960	1930	875	968			5880	2690	628	1670	1140	438	406	219		299	366	117	174	260	118
	3010	978	117	11			6230	3640	1510	1490	1210	412	300	97		228	364	36	19	3580	5010
	873	5040	4600	44			10600	5570	1910	704	2450	409	909	49		1860	585	230	58	276	5040
	1200	4370	727	22			4060	1410	2700	1140	184	2030	576	942		1400	308	268	375	44	26
	1260	2350	460	22			5910	1760	1230	136	728	7750	192	6510		492	420	519	136	43	83
	1220	2600	898	66			6880	4040	1250	388	2160	798	1270	8240		69	750	424	137	45	187
	434	9070	1520	11			7740	2690	536	1170	961	2250	546	361		1050	305	1810	339	43	273
	3660	9690	1470	1230			1860	2770	480	1930	1800	932	643	523		488	415	1760	766	767	684
	770	2540	1320	368			4310	2260	5030	1970	2940	1490	1280	217		301	1050	739	515	196	195
	817	2580	335	33			1820	1470	1970	618	189	1470	378	1130		1620	759	388	37	4270	417
	480	2950	987	11			3900	3600	1060	1980	2420	1840	573	1010		1430	194	370	82	7560	141
	500	4110	552	22			2090	1860	1600	606	550	2370	1130	1140		706	439	396	124	186	2510
	1500	3810	230	11			2030	2090	1520	1980	847	542	1050	49		47	331	368	40	859	1850
	3210	4290	1100	11			2700	3930	985	589	1570	2360	1800	147		456	453	470	440	511	79
	4280	3830	862	651			859	1250	2770	3470	692	714	1500	643		46	291	299	19	720	164
	1030	4210	718	22			7880	2360	910	2570	460	1210	403	2060		51	1030	678	217	370	1470
	65	2790	1190	11			696	1670	3400	901	1330	779	665	891		214	181	2460	20	3180	57
	372	5570	548	956			2020	671	1500	190	1580	1820	1110	941		853	829	20	58	149	54
	355	4590	496	11			1100	873	2720	1710	473	608	750	335		24	462	828	61	321	320
	1450	3660	526	22			8080	3340	2710	6110	1010	2710	256	160		51	551	1530	159	242	5300
	349	3020	543	11			5550	4470	3570	3380	58	953	520	559		54	793	909	150	226	760
	1900	3350	635	11			1370	2600	2340	472	1370	2330	305	785		180	362	477	98	672	327
	1050	4060	717	22			8210	6920	1300	225	3090	61	500	1250		606	164	308	128	190	1110
	1670	2140	1080	11			7300	424	53	301	1680	2050	1090	719		673	1210	302	2320	93	126
	1720	2260	122	11			7150	3560	3370	686	649	2960	1880	104		100	450	977	849	294	26
	1370	1510	1520	11			15300	1500	2030	1690	9140	3360	597	48		500	411	504	88	312	66
	4310	2940	104	11			7570	2380	2060	1160	1180	1590	491	430		440	1610	584	572	124	26
	1320	1780	350	33			6570	2300	1370	1270	651	2400	739	532		25	61	612	768	301	170
	967	1330	1080	11			4970	1400	3280	299	1230	357	308	155		115	347	1050	737	779	250
	2080	2770	2020	11			9110	1340	711	800	1080	2850	761	157		1460	62	929	204	256	57
	1560	1570	498	11			3250	815	594	1710	276	3170	179	156		2010	1030	439	92	181	85
	1370	3160	303	44			3250	1090	244	2490	785	3570	40	1610		1220	955	104	447	554	121
	1590	1610	1810	11			5630	1670	1330	3540	1900	913	794	734		489	2010	57	3130	53	373
	1510	2780	1110	23			4940	3150	1320	666	1220	688	1910	369		852	210	173	77	1870	523
	3540	144	1070	11			8730	3960	111	1290	842	1190	1700	2210		678	1020	376	588	8410	27
	1290	1940	833	689			10600	2600	351	1230	4620	1860	1370	227		417	605	38	637	8280	58
	1720	4810	2950	22			7370	2940	1370	1500	6580	756	1460	762		170	767	397	215	52	315
	1960	6230	491	11			14400	2920	1210	1270	956	730	1460	549		654	97	138	307	337	190
	1220	3690	532	11			1580	1070	2150	1820	501	1060	1420	395		826	961	456	960	808	198
	2640	2040	321	22			1990	2320	4640	1860	1730	1610	471	289		119	70	428	333	168	264
	508	3820	2110	11			12500	2010	1820	1180	604	2340	2290	348		774	277	437	805	798	371
	2660	4220	439	22			5090	1660	1080	1920	515	1920	247	274		56	615	494	202	3580	124
	459	5610	547	11			7890	1490	186	1210	1350	583	399	1130		113	495	522	37	56	153
	1460	1070	987	24			2100	2480	52	1110	1690	592	166	448		244	1360	280	19	407	317
	237	3900	620	324			5980	589	452	1820	2910	1060	2620	416		355	91	259	901	1070	395
	1730	3210	265	22			9570	884	587	1350	822	1160	761	1350		689	2380	171	893	1460	146
	1720	1090	185	33			6810	1690	2740	920	1690	407	509	211		114	1390	186	211	735	1680
	1130	4610	263	44			1790	1260	115	393	409	905	252	54		209	1200	40	589	250	349
	610	3810	52	22			1950	4710	887	2360	2370	1280	403	288		650	960	762	93	419	1630
	2120	1910	393	11			2580	4800	942	1480	1850	1610	1430	2680		622	2860	317	429	116	83
	1860	3120	1250	33			87	2500	1330	1150	2420	815	122	152		464	1120	96	199	234	126
	1800	1850	1400	11			1860	332	891	1140	1860	2830	76	218		23	1150	294	142	56	175
	975	1080	301	33			1330	2720	1150	1130	639	476	1400	103		257	430	271	489	244	75
	1290	2740	302	11			1510	930	556	1190	3330	4230	337	646		973	3280	969	842	110	79
	995	6520	709	33			4440	2360	1550	1280	2470	749	595	456		1090	3220	383	249	247	92
	2160	1580	465	11			1950	1420	640	1480	134	1780	1970	672		1080	2940	59	41	662	200
	1840	7380	1180	22			2130	2110	2570	1900	2170	1200	117	357		677	2880	1140	359	723	311
	1280	6050	929	11			1670	2230	1300	1200	260	133	227	152		716	99	101	440	3570	153
	1450	1200	8570	11			7170	2480	684	1170	1770	545	262	152		396	5780	515	171	325	59
	3860	429	1280	11			7880	2890	1320	984	2290	954	817	1500		224	1120	218	207	177	236
	1470	235	672	22			7980	1600	904	730	1120	1280	321	3450		888	2780	200	37	431	307
	2380	910	1340	22			2180	2910	1190	42	810	296	467	308		1410	2020	5100	130	617	85
	1700	1470	1200	11			16800	2390	1650	1400	1600	4630	510	687		989	829	41	1550	226	218
	1190	2990	177	11			3520	2420	426	43	2560	1160	206	727		127	739	277	208	165	496
	459	1920	1450	11			1010	1960	2140	2100	7360	518	587	1230		113	972	18	1200	38	17
	447	1150	438	11			3620	1040	2330	409	189	1120	563	367		524	721	225	248	1110	683
	3070	3150	541	11			1790	2280	1450	577	1790	3800	377	862		1110	1750	5700	553	1910	17
	966	995	337	11			4460	2070	756	1870	117	2610	472	487		164	726	733	1500	1720	79
	864	4690	2140	11			8350	1780	539	1270	813	1780	530	512		881	358	446	78	1660	253
	1950	3060	460	11			22700	157	1210	2030	1560	1200	537	328		46	1260	139	36	633	1580
	979	6110	722	11			4140	419	1300	3680	4810	1680	163	237		323	510	1070	240	1670	1500
	1420	2000	7030	22			1990	2570	709	1310	1940	2000	219	380		220	2400	357	95	898	258
	1910	1370	612	11			4780	1660	1310	835	4950	1340	809	220		23	980	609	126	127	120
	1130	3320	1150	22			1930	2320	1730	179	586	61	427	108		324	1690	83	207	122	18
	549	1850	1420	22			3930	1800	928	254	2470	451	799	448		25	55	47	1730	3470	83
	1910	63	2380	11			4930	2160	718	1030	1470	381	487	327		204	1120	1190	325	903	56
	902	3560	1060	11			4240	3220	1660	293	875	1150	785	53		679	1470	77	684	1910	38
	682	766	3390	3270			9200	313	1190	801	4130	1780	1960	1470		152	1080	461	76	81	19
	739	3740	1740	11			5020	2420	289	1210	369	296	2890	686		425	951	1850	308	121	517
	993	5310	726	11			8570	4420	1690	462	1530	1010	1190	371		527	582	24	369	176	229
	1020	1490	883	33			5830	1660	1230	1760	632	1030	1350	1190		465	734	103	1330	1630	17
	1430	2310	1380	1820			5890	2900	1500	1470	3510	3090	3990	96		1720	1340	309	143	250	337
	1690	930	1250	11			2990	1120	2920	773	1370	739	1960	270		1410	501	217	352	808	738
	2190	2550	510	11			7420	1770	244	217	672	574	240	534		1160	2320	53	333	218	72
	199	1570	896	11			4420	2580	642	575	996	1200	568	521		445	168	169	55	370	160
	699	1370	1860	11			5770	2910	5480	1590	2150	824	3870	661		1030	48	50	990	860	1470
	3410	2690	614	11			4440	1920	5380	1510	1150	799	1490	1340		292	205	25	908	1250	976
	877	4290	824	11			8980	1650	2170	200	781	949	1020	246		627	51	204	41	39	721
	1480	818	2310	11			1010	2190	1450	718	643	392	705	467		1880	102	184	714	337	692
	1540	978	714	44			3550	1060	475	1060	742	578	412	703		652	589	12	828	1800	18
	1000	5240	888	33			352	3910	168	864	1350	1420	315	794		2320	999	203	89	172	17
	456	207	1080	11			3980	2060	651	256	2210	742	3390	1150		224	355	141	559	2080	121
	815	6540	679	22			2830	3930	740	674	1700	1350	179	153		164	1200	37	80	316	1360
	1450	2090	225	11			4320	1420	895	1130	275	208	1720	479		809	2080	82	685	910	78
	2010	516	219	11			923	3570	296	53	2160	1600	1410	597		46	780	13	309	797	1320
	291	2320	958	22			9140	1890	1860	1370	736	447	663	52		393	979	276	513	116	96
	1330	2440	1190	11			9360	1820	2010	1340	1140	332	2640	49		236	361	93	82	313	74
	1050	1180	571	11			1410	1930	2730	1260	2380	3050	38	776		449	1130	626	217	291	75
	1170	1440	279	11			10300	3570	588	666	616	756	926	164		162	1120	226	332	130	99
	952	2920	1990	33			2380	1960	721	545	4720	3160	1380	666		153	771	866	648	92	555
	4550	718	121	22			6860	2720	1110	1210	4130	264	1360	294		509	99	39	1440	978	47
	1350	5340	1090	44			2630	3970	70	1120	619	829	1240	400		676	1110	287	395	1970	44
	1020	5660	995	11			6770	2380	3730	2500	1200	464	189	53		49	391	82	299	38	931
	1720	1070	797	33			1790	3270	1070	1390	6940	1900	340	275		1990	1700	786	67	2140	1130
	928	61	547	11			6680	2590	2530	2250	2610	1990	120	521		1830	1210	355	18	350	1360
	2640	3260	115	11			1830	3930	2860	2120	1110	365	2050	332		73	158	33	189	226	274
	664	2280	1390	22			1450	2720	122	1290	2610	781	697	49		1150	787	26	611	38	55
	1920	3550	1420	22			13100	3150	3440	1380	1050	277	1040	220		558	1210	11	143	279	353
	436	3250	1010	22			4640	2340	208	1040	1440	5610	2670	866		154	587	826	107	233	221
	1690	3090	6170	11			2970	1090	1300	2350	190	409	1150	236		2080	311	519	298	38	286
	1670	882	1980	11			4120	1290	1440	669	1590	575	262	293		685	1830	141	292	81	44
	1680	475	2280	22			6760	4190	124	1280	1840	5290	171	110		570	1540	209	59	531	239
	673	5010	1300	22			2740	2260	461	2200	2740	164	2590	794		420	719	726	345	1350	239
	380	6570	5700	11			5050	3830	1210	1990	1010	932	1040	153		1580	703	1010	56	496	745
	2090	217	53	22			4330	4260	6600	993	1450	3010	1240	1120		192	2450	11	295	336	1050
	975	1200	1010	11			8650	2330	450	312	1840	652	44	598		316	1630	461	19	443	100
	195	1160	1190	11			12200	2850	58	2710	558	1350	409	109		325	824	780	215	230	882
	1640	467	337	11			1450	2960	1100	3420	2720	620	565	340		287	554	532	20	675	47
	886	3430	873	11			6380	3430	856	258	1320	1130	961	1980		108	532	800	816	82	156
	1190	6870	182	22			8320	1850	2060	92	1980	2760	421	794		111	941	448	1020	243	625
	1580	2460	50	33			1750	1070	3210	632	1310	237	80	664		183	2200	699	262	412	165
	1130	3370	2770	11			8030	1620	7800	1440	4460	1150	464	451		1250	744	181	109	365	278
	836	1700	1780	22			1570	2470	1380	1120	519	2020	269	278		258	307	170	315	641	209
	974	2910	223	22			5960	1500	1780	976	367	2420	729	226		221	1890	211	1150	442	336
	1530	3200	1310	22			3010	2490	2060	351	6710	218	5650	96		424	541	68	1130	1650	469
	1140	2740	304	11			14900	4730	367	1410	1090	1920	331	537		833	2540	458	87	894	374
	507	222	427	44			2030	2810	1480	1140	389	1260	172	584		205	652	114	1530	1530	48
	486	4470	1030	11			8010	3530	2100	2290	323	1930	844	1500		231	524	595	594	586	380
	1590	1860	1330	22			1660	447	2300	418	1290	4020	3520	421		336	269	481	1140	167	18800
	739	506	1920	11			19200	2730	1200	1070	3640	4470	1690	159		366	167	287	403	1080	90
	449	4180	1200	11			6130	4400	1040	783	1480	1150	947	419		258	283	83	496	1470	152
	41	5490	1550	22			2590	4050	989	1300	880	1270	1430	3930		297	54	1050	538	1380	526
	2410	2670	797	11			2880	1920	5180	1170	1950	1590	982	5820		157	1350	489	471	1730	857
	2530	5730	1230	11			7920	1980	1540	1100	794	286	865	1160		351	414	143	634	3480	160
	1770	956	2170	23			28300	3950	2350	100	357	1810	382	174		606	751	354	605	1380	366
	601	6440	958	22			5940	719	1620	441	4210	1340	374	857		1680	2060	100	32	470	101
	1600	1970	1080	11			1280	909	518	1570	4750	425	366	457		75	247	113	1800	695	831
	137	5100	710	11			2660	3500	1450	603	756	2560	867	49		898	212	37	1960	694	206
	1160	1210	1380	22			3900	1440	304	4720	553	1360	515	4350		100	457	23	209	80	255
	3180	2500	228	11			4740	1270	132	5290	2140	416	1140	1040		130	552	26	367	401	661
	1610	3440	922	11			4910	2340	398	1170	3350	870	2090	357		1160	645	173	611	893	96
	2000	4780	484	11			8820	2100	738	780	3260	2560	76	334		782	1580	80	236	818	1060
	1800	620	2210	11			5460	2710	2470	2050	1950	1510	1340	104		1320	736	665	620	1640	1530
	2750	954	563	11			4330	1750	413	1580	4430	52	3270	307		511	1860	41	766	78	908
	675	2410	333	77			8640	2200	731	1580	1500	2060	1530	840		329	164	934	473	41	1470
	3720	832	113	22			6810	1550	940	2340	1210	1680	728	1180		286	1530	287	343	1260	109
	460	1470	920	11			6890	2880	1920	1540	543	485	374	103		275	174	319	130	632	189
	1250	3510	496	11			3910	149	6610	1470	1610	1960	37	449		24	1920	1270	239	77	154
	395	8700	314	212			3740	2850	328	978	3700	2250	37	104		296	216	883	32	37	433
	1160	3440	1310	11			5160	1240	1970	1890	4300	800	38	1200		595	1060	745	18	303	493
	953	7190	334	11			2240	4270	3810	4670	420	2890	77	235		346	1120	1200	745	567	239
	1320	1620	1730	11			5790	4080	4010	2860	1910	1970	159	515		629	428	1140	308	222	198
	260	2200	288	11			1900	674	1270	1520	623	361	636	581		1160	547	820	783	41	738
	2120	3850	516	33			1520	1990	669	1630	2170	1140	358	366		179	992	1290	167	38	536
	1390	2000	885	11			5890	3260	1550	823	599	1010	161	312		54	1850	182	169	390	688
	228	773	299	11			1360	2020	2510	1180	1370	1200	858	620		406	101	173	116	357	344
	1270	5480	749	11			8150	1670	1010	1210	683	1420	319	80		25	425	895	546	75	1310
	1840	4620	76	11			9830	1380	814	2550	1620	1020	1120	50		533	508	204	20	439	1560
	1770	4420	1010	11			901	2350	1120	757	1820	664	410	334		265	4320	22	52	366	209
	2400	883	468	11			7430	6660	2260	1000	1460	2120	191	54		2020	591	156	17	491	99
	1870	8260	696	2140			3220	2650	845	1360	361	3140	248	112		1300	852	514	90	1650	184
	1160	3650	514	11			1730	1530	2770	841	8220	1690	180	651		725	352	417	266	1770	201
	3510	2760	712	11			2540	2310	260	1510	858	211	828	79		394	707	77	230	873	621
	1820	4380	253	22			1920	1670	140	649	955	797	205	682		592	247	715	485	37	48
	2040	4250	299	11			1850	4180	1300	1140	1400	1380	317	433		472	547	849	381	903	441
	1610	8400	273	11			2810	2210	1200	2360	1050	1400	874	944		324	922	2090	281	575	45
	41	875	401	11			4620	2690	9030	1650	718	537	1570	604		886	336	118	194	759	737
	750	3330	955	11			5480	680	2800	1060	1870	984	903	650		549	1110	1990	427	1700	222
	971	16000	386	22			1300	2300	1150	1410	562	335	870	829		1090	678	243	33	1540	857
	1390	4800	398	11			4460	1340	428	1080	2160	1460	1260	50		49	416	222	176	308	29
	1800	3470	365	11			866	2310	2050	1420	734	3400	542	471		1320	793	196	120	307	103
	362	4700	327	11			3540	2010	59	334	552	4440	43	52		406	1240	711	368	517	135
	360	5490	1040	88			3550	2550	1770	582	3950	808	377	817		467	559	188	16	30	199
	829	5910	522	11			3560	2840	352	1050	693	879	411	933		76	457	1530	750	903	753
	164	5130	132	44			697	1970	1170	1860	2540	2660	516	6310		106	677	122	179	1090	747
	1700	8710	1160	11			5470	2930	1550	1480	951	3180	645	1350		115	1640	1160	158	67	239
	4430	4290	5740	44			9760	1970	1910	1790	2620	1210	815	274		387	2560	153	486	64	279
	1180	4150	22	11			187	1450	1980	1340	646	1060	249	1150		79	549	182	380	714	517
	1610	4450	217	33			6040	3100	771	2040	760	1080	215	347		48	907	402	607	449	390
	1130	6480	151	11			1110	1870	1200	1040	4290	2490	1800	977		328	338	103	1110	645	390
	17	4650	218	11			1280	2460	1960	1920	4250	2730	462	106		1230	559	106	496	407	443
	5710	7290	509	22			8460	3440	269	5310	1670	2240	212	107		492	730	112	80	599	263
	2470	2510	10300	11			3280	4110	1380	2250	442	1170	245	700		538	554	265	776	110	93
	1400	1920	3150	11			1870	2620	1330	433	440	425	463	439		307	759	116	408	30	274
	635	6500	301	22			4450	2290	1030	488	784	1080	136	1090		25	2460	523	169	61	246
	783	1870	371	22			4540	1550	2380	401	906	263	51	877		572	1130	671	165	748	686
	6920	2870	5810	11			3880	2210	270	2320	268	403	796	262		433	721	82	629	839	2300
	489	3010	23	22			7480	1360	1370	1310	188	712	516	120		231	603	332	85	609	632
	2230	3660	967	11			5950	2330	61	2400	1570	1200	694	598		311	2150	1330	793	1050	2190
	2140	1600	581	11			171	1960	897	882	3230	981	755	230		858	3120	316	621	97	1110
	1390	4770	171	11			1740	2090	2200	822	4270	3640	147	534		214	234	353	52	183	1180
	5280	1630	72	1410			1800	1210	838	453	1570	3540	279	698		705	319	56	144	1320	351
	711	4660	225	11			5440	3770	136	990	2250	2040	298	1340		594	1280	27	35	140	356
	1660	3340	817	22			1380	1100	1640	1840	430	273	369	107		470	406	1310	571	110	542
	529	6700	859	11			11300	1950	757	594	1050	318	553	580		869	3010	203	93	2090	31
	620	1510	907	11			1700	2380	1630	1210	2250	2670	1080	25		452	849	953	198	4540	2120
	388	3770	812	11			7930	2310	572	567	6030	5450	785	899		200	158	532	50	2150	1920
	1020	2050	218	11			2260	1670	3120	1000	2120	1890	683	1440		430	1160	119	56	150	417
	184	4150	22	11			3410	2180	1180	3180	2110	1630	1080	1020		467	502	1360	714	214	274
	1100	2830	433	33			2520	2830	1020	628	1300	753	94	1610		75	791	91	77	248	602
	963	4720	266	11			5510	1180	203	1430	1350	1060	141	1240		218	1140	289	144	30	158
	429	5530	1330	11			3840	4330	905	1570	10900	237	44	804		76	1060	478	33	64	462
	1220	4890	603	11			3150	1310	1760	1150	1410	2580	1560	1420		469	534	1310	389	66	961
	593	4260	310	22			876	860	1430	2710	1210	1540	1240	599		50	1070	354	73	31	940
	1590	8060	529	22			3520	2690	1130	557	907	561	92	140		54	363	348	70	141	538
	345	4290	476	11			1140	1540	1360	1490	402	1070	1260	2200		110	944	535	69	140	544
	3180	3750	461	22			8320	2220	1110	1700	898	1270	134	882		336	100	453	17	306	91
	2810	2010	192	11			1290	942	2040	1080	804	1040	372	1990		72	980	50	78	268	29
	368	5460	276	11			8630	1490	499	296	824	98	526	927		357	578	698	33	133	236
	522	4810	886	11			1130	311	2960	450	866	528	87	1030		673	728	530	186	807	166
	1160	6020	631	44			6040	1690	944	828	3600	1250	337	979		523	48	330	124	422	58
	1770	4280	258	22			2800	5080	2250	1220	3990	422	295	130		443	47	292	33	448	189
	130	1640	850	11			9070	2330	842	1350	371	725	998	691		179	943	1140	811	189	119
	333	4810	450	11			4320	1850	976	1880	465	2600	676	1080		510	799	1180	1830	69	311
	896	3750	295	11			3750	2330	794	2480	91	638	817	1240		909	949	240	955	171	189
	2010	4230	600	11			9000	1380	485	1480	628	549	413	287		245	406	30	34	97	232
	951	5670	562	11			5080	1860	821	963	1260	2140	351	297		512	711	541	50	397	353
	1120	2600	706	11			11900	3040	59	2710	358	708	414	521		94	52	421	254	176	280
	510	856	1020	11			10400	1580	1400	861	1030	460	189	594		2560	105	186	289	1230	62
	1750	1240	458	11			6510	3070	1040	1480	555	890	1190	222		1730	264	524	1320	31	713
	1390	2200	700	11			8020	2220	1400	1550	620	333	345	679		883	522	147	656	140	738
	1880	874	800	22			2140	1500	124	1180	1050	1540	934	458		918	399	1040	85	1230	30
	3290	4770	165	11			3500	3900	768	2340	938	1860	229	197		1250	493	3240	120	251	429
	594	2830	796	44			3070	1790	1570	1920	908	1300	46	2330		436	556	1100	123	197	461
	542	2480	693	11			2330	1790	397	1080	955	2090	445	748		48	1560	87	69	704	25
	2140	4320	449	11			5160	729	800	1230	1420	2620	184	210		451	1940	243	829	437	408
	1120	6900	579	11			6680	973	2320	1860	1910	469	1650	2430		914	102	248	763	380	375
	2040	3340	520	11			8690	4170	997	2320	518	443	506	892		345	2940	275	547	281	821
	812	2740	434	11			9080	712	2580	1210	972	2710	811	25		588	2190	1190	912	251	872
	1020	4140	384	22			11800	1890	231	828	1890	476	1840	887		526	1280	27	7	578	111
	1310	5790	580	11			3300	2100	738	782	603	662	646	140		247	923	249	50	906	51
	666	3240	128	11			8920	2410	159	991	1180	161	928	515		1450	607	799	7	68	229
	2970	3570	1960	11			2890	3200	1210	1320	85	1110	325	78		360	793	362	43	313	186
	17	4200	1130	11			4180	1640	1700	536	311	212	993	901		2250	908	289	79	1830	28
	1790	1800	499	11			3710	1530	924	52	635	614	358	539		431	2080	627	14	1010	856
	17	4140	4340	11			9400	1830	1550	870	1490	454	93	1470		357	542	242	158	1110	25
	1850	3500	184	11			3310	334	805	2930	340	1490	1850	1420		355	1550	319	249	134	1110
	291	9300	426	11			3290	2630	1480	1310	1190	343	3100	134		266	2130	84	95	1830	28
	1110	2830	177	33			10500	1170	1420	1260	1010	1140	573	165		607	2530	401	79	369	247
	7500	1620	156	11			5380	1650	1530	1700	699	976	552	432		235	639	116	56	35	239
	1480	3820	516	11			1270	2800	49	2380	450	415	134	470		685	276	80	66	1190	381
	793	5160	105	22			1290	2980	361	1570	1370	811	832	56		113	1080	299	7	419	65
	35	3860	398	118			6140	4960	2410	2200	718	263	95	603		987	1140	2760	35	31	203
	1410	5190	1180	11			4090	970	598	836	903	745	1990	28		797	226	328	7	191	273
	79	4500	610	22			4860	651	2150	3560	180	604	575	596		455	264	84	7	237	27
	5230	2340	781	11			11800	3810	1590	1480	1900	1760	2380	5760		53	215	832	29	32	135
	810	2990	549	11			10600	4030	810	2340	1140	1170	1560	199		572	158	1040	1050	63	120
	2340	2130	463	11			4120	2870	264	3590	484	1270	606	621		305	614	140	28	576	586
	655	8150	3240	11			2300	2030	2140	920	335	158	753	25		222	960	362	7	587	81
	847	4130	781	11			5260	2920	1420	1630	1420	525	1900	177		367	685	979	514	31	1200
	1220	3510	223	11			5470	2630	546	1140	1510	940	324	1110		258	797	847	51	32	279
	574	4270	824	11			10300	1870	534	2600	1920	203	94	257		124	936	598	7	198	632
	399	11800	205	11			2090	223	771	1890	44	266	727	201		1030	195	27	7	34	518
	566	2630	331	11			2540	1700	1430	2000	424	1040	203	1050		25	783	703	7	140	25
	867	4780	558	11			8070	2090	3920	1700	1260	214	1200	421		54	1240	92	42	30	58
	931	4170	184	11			12100	70	3250	4250	794	2320	1290	1220		126	620	54	14	137	831
	633	6470	365	11			2570	820	2460	1840	931	641	91	285		940	1600	315	7	211	408
	702	4030	79	11			7400	3400	1190	2350	1550	323	1420	107		1020	2440	188	519	290	86
	948	651	1200	11			4340	3270	1250	2890	348	1930	852	79		259	1860	121	610	223	586
	813	3150	388	11			2200	1910	1270	3510	2030	1680	1420	29		1010	793	3880	14	97	814
	2870	8690	249	11			1180	1140	947	2780	834	986	536	225		2840	4320	3660	491	241	25
	681	3060	405	11			948	2310	3000	1210	826	1170	467	276		648	1700	2130	714	385	731
	4130	4470	579	11			3880	2810	1280	1040	926	583	1740	617		755	1710	114	639	336	121
	17	3520	541	11			3240	637	2280	1160	410	1740	619	27		1080	179	260	106	68	27
	5050	1820	809	11			5210	902	1500	2250	474	1500	7670	764		1120	2370	1770	402	433	127
	529	6480	122	11			3580	9230	288	2150	1700	1180	2460	1160		82	431	3440	28	494	54
	771	2160	196	11			3140	945	1720	2400	1900	762	1230	78		423	211	3790	28	30	131
	973	3520	938	11			14700	817	1110	3000	1630	773	92	314		567	379	1300	14	60	816
	812	2490	1030	11			5160	2220	1230	2700	1080	793	777	104		651	1290	178	7	3260	337
	17	890	431	22			4250	2000	2180	529	1340	67	2360	27		548	1430	25	434	407	285
	18	6040	136	1450			7640	1520	1790	513	828	1300	379	171		480	484	25	28	343	1110
	1360	2080	854	11			3130	1680	1830	2450	1170	1710	3000	224		922	70	86	512	178	28
	3780	2880	682	11			7080	2930	747	1080	233	2370	370	60		292	1580	207	7	96	311
	1050	698	391	155			1890	1230	2140	619	914	772	621	148		124	1510	115	14	62	578
	677	3140	219	11			2000	4140	1720	787	977	931	289	410		509	493	83	7	64	333
	1540	2830	130	11			6820	276	163	889	1350	991	3470	376		1180	2250	657	59	127	52
	537	3080	3760	11			2090	2300	158	1630	859	990	553	1130		384	2220	425	14	134	95
	1140	3070	1440	11			8050	2120	1140	427	698	6640	249	945		266	833	391	7	64	200
	1030	5540	1010	11			2060	1050	927	2240	1930	122	43	487		408	366	509	14	413	59
	1930	3960	733	11			4290	1920	1940	1510	238	2880	259	116		82	1710	122	134	854	126
	202	4660	264	11			2820	1050	2040	10700	3430	1110	194	171		493	1050	108	14	910	120
	868	4170	436	11			6330	4120	716	1440	2180	2190	430	296		1000	112	135	7	1320	54
	1480	4370	681	1160			1000	3900	834	1240	1930	1810	556	148		346	1210	24	742	21400	146
	2810	4730	2040	11			3690	1090	3170	3070	34	511	3820	605		515	1280	226	565	62	50
	2500	4150	536	11			1390	4300	742	1720	2280	2650	625	1430		518	972	236	64	220	228
	406	4530	790	11			962	3500	1080	1390	647	2490	997	1080		147	974	300	35	773	3200
	933	5890	1340	22			2970	142	467	655	1250	2010	1040	632		274	1540	284	113	685	80
	17	3440	353	11			1850	669	1230	2870	1820	1770	142	282		1380	1130	357	14	372	807
	454	4360	1180	11			1190	1440	2650	1130	912	2370	363	426		124	350	466	7	13700	86
	121	68	406	11			1750	1390	1620	707	1790	985	92	24		586	154	94	39	669	416
	1810	6790	529	11			1520	5730	1060	715	512	1330	1040	329		672	2180	579	7	779	3490
	119	1580	820	11			1100	2520	1310	3800	534	4520	479	396		332	181	52	60	170	277
	700	1860	246	11			1630	309	1180	2230	648	4200	641	290		1190	925	531	14	1110	242
	4500	2980	565	11			1720	4900	2200	433	562	475	191	72		174	816	68	7	1090	29
	17	5480	295	11			1760	1490	4210	957	849	5610	1280	1790		179	548	124	21	866	185
	679	5400	1230	11			84	3780	2420	4900	109	479	145	711		131	856	372	272	1390	57
	940	1860	438	1280			2530	621	1950	1840	518	1010	440	232		718	141	1140	7	1490	26
	1930	2150	806	11			2070	2480	4350	586	1200	1220	43	127		1220	1620	439	7	693	248
	3200	5660	54	11			1230	3180	1240	530	947	6830	1710	1230		727	33	64	14	101	80
	6030	3680	1170	11			6360	2600	2660	3420	431	1050	1790	469		25	262	2970	7	297	129
	1590	8950	383	380			6240	3150	3750	2430	1170	3260	821	1270		421	68	249	310	207	1070
	707	4410	533	921			6810	3270	3920	1700	1560	937	1040	678		90	345	3040	14	50	146
	17	1750	1040	11			2580	3750	561	1060	1900	644	2220	25		1210	2160	105	408	103	149
	380	4560	258	11			4150	1490	1790	884	1130	2530	2190	624		165	203	74	42	61	1240
	1560	5300	470	11			3290	4030	1940	1440	1590	2340	661	115		1120	295	1070	7	545	619
	107	4800	360	11			2740	1530	2950	883	1320	1460	410	122		933	564	212	14	431	29
	1450	3500	234	11			5940	808	4680	1080	1340	1650	1380	777		1150	486	132	7	134	914
	2030	5730	357	11			2190	1930	2470	1370	681	1250	1110	270		863	225	392	42	67	29
	931	2420	106	11			2420	1290	988	748	413	2090	835	181		950	969	1160	94	128	154
	423	1640	377	11			753	5230	2210	505	1150	1460	764	672		784	1570	288	7	101	1300
	17	2610	422	11			949	2620	1790	364	620	2500	621	126		564	936	72	181	1530	190
	5140	2190	527	11			1970	1650	2180	646	954	2610	291	27		674	1530	23	270	32	25
	734	5510	572	11			806	754	2250	1580	1610	2040	2540	276		1390	1150	283	7	1710	980
	35	5170	773	535			1120	2610	1450	1290	1180	1810	1200	2680		1420	617	350	22	95	51
	17	3360	24	11			3270	5070	1210	505	2050	2380	2160	61		753	410	962	1140	357	315
	17	4510	764	179			3270	1600	650	915	1150	944	188	361		2310	470	1110	1180	124	25
	73	4230	100	11			1310	2120	1460	179	314	1590	270	279		396	1500	243	45	292	579
	4580	3210	274	622			3150	1020	583	844	230	1830	93	1120		160	1240	628	36	93	1830
	6910	5300	418	11			7120	2280	1120	1080	1610	724	1110	707		1040	222	910	130	621	2580
	17	4120	356	11			5530	2310	3970	1520	265	1430	308	128		288	1490	553	38	28	389
	17	2470	460	33			5770	4890	644	511	1130	1210	884	332		257	1320	1030	22	32	338
	1320	2050	955	11			9560	2220	1730	1280	581	1750	447	579		822	143	46	7	678	167
	17	7980	1320	22			3340	1760	2790	352	2370	428	599	118		255	109	278	109	154	537
	17	8040	278	11			2980	1130	2950	6170	1080	325	201	180		108	341	853	7	567	502
	17	959	1430	391			1810	2330	398	2100	760	1540	86	1030		1450	1750	23	423	383	130
	915	3360	398	22			1010	1710	1270	3040	33	1330	1120	24		118	362	21	85	165	427
	69	1600	756	11			8340	1700	111	3630	1660	1930	676	1480		318	1650	110	253	274	183
	923	1320	826	11			2360	714	593	2410	2030	945	1110	1450		194	496	813	184	28	159
	35	1950	748	11			1240	1770	4250	1660	71	881	611	577		1370	602	228	573	29	558
	17	1570	882	11			2310	2770	1120	619	4250	1100	1720	1810		51	607	667	879	97	511
	17	1010	614	11			6220	2060	341	486	1160	2610	902	1740		2520	518	263	400	60	35
	442	2930	1070	22			1710	781	2420	706	415	1330	1210	1380		470	842	233	165	64	899
	17	4060	1330	11			3650	1720	4070	1450	1950	4500	1320	167		112	1450	826	584	4630	377
	1510	1250	22	166			2810	1510	948	1750	613	3980	87	762		112	649	129	300	59	326
	1740	4740	706	112			1740	6630	273	1910	1260	901	348	833		649	2480	118	1380	129	350
	51	1980	1230	11			1720	1910	894	1440	1360	1210	571	1670		1100	284	87	1670	32	81
	17	1140	850	11			1740	1250	1240	3460	493	348	2620	334		2430	34	70	742	33	56
	17	683	331	11			431	1770	1790	1460	2610	4790	201	479		159	418	349	657	163	250
	1190	1720	155	22			8250	5010	756	784	778	790	676	295		112	640	215	59	95	5010
	17	2310	489	11			1800	2680	1020	1490	2170	3390	46	589		1290	3650	244	6950	58	400
	17	2120	713	548			6940	1400	629	1210	2180	1210	257	563		1390	1180	427	207	330	4120
	18	10000	527	38			2400	143	851	1860	1410	1680	973	203		122	3180	910	89	65	390
	232	2550	696	11			8180	2130	330	1290	1290	1140	796	823		394	857	427	358	314	658
	1270	2550	487	1330			1440	2470	1130	3490	1380	1000	43	1100		168	138	449	103	85	1070
	17	740	104	680			3710	996	581	1650	876	2460	288	51		902	630	76	338	92	394
	17	2870	1210	22			5980	316	2690	412	1080	1250	1500	948		364	857	1120	4360	100	206
	1760	3630	615	11			856	953	662	486	1270	886	128	781		4360	2180	21	44	28	486
	103	4420	867	11			1460	1420	2230	1250	816	1040	5010	300		231	836	21	604	130	1580
	2350	1630	802	33			6810	2110	590	1030	111	1370	134	232		933	491	71	288	1420	1240
	490	3820	574	11			8780	3120	336	1650	732	1390	492	443		160	675	23	88	1490	269
	606	2220	1370	11			2330	1950	1290	861	1790	1600	190	552		83	754	121	49	134	1360
	1470	4840	1500	11			2590	141	1430	595	1590	2220	1020	486		94	810	373	152	28	1050
	1280	1420	133	213			6540	69	2470	1960	1410	995	612	747		308	588	780	2150	4350	785
	18	3380	619	591			3550	2130	1210	1100	1480	1620	389	280		401	692	737	84	97	539
	690	1090	98	971			5310	2330	1440	2230	2070	847	1340	729		187	265	908	64	719	34
	17	2140	966	11			3010	2490	4120	1900	673	2580	226	4210		273	333	772	2090	915	256
	1530	2840	447	11			7270	208	1490	2340	1980	883	403	273		496	1200	4220	43	307	71
	1980	1390	280	1890			1650	154	5260	2530	102	1370	2040	422		26	678	760	164	166	100
	1350	2760	388	11			813	4480	99	702	1830	1340	44	614		663	1210	1110	587	324	252
	1490	796	349	11			4980	2910	1220	2190	1300	3410	101	984		845	905	4120	456	59	407
	1150	2090	290	11			5060	1700	519	1030	1190	1270	867	229		162	673	308	1590	62	1080
	4150	3480	721	44			250	2790	3570	3240	1000	4340	92	1380		129	358	100	333	60	137
	3190	2960	3370	961			3040	2920	4000	1380	268	1330	257	815		599	479	525	1120	281	223
	2800	1040	948	11			5280	1850	3100	3840	1760	3760	95	244		869	2580	288	1420	118	253
	1860	1790	32	11			7870	4380	1360	1010	1850	1320	320	260		594	540	47	1030	67	215
	65	1450	757	11			8300	1380	413	1200	3690	609	738	1340		720	1000	73	181	333	683
	2240	5250	207	11			360	1430	1260	1980	1800	2300	389	225		217	626	95	155	63	618
	242	2490	31	115			738	2240	345	1080	7870	1350	512	49		108	836	46	281	1860	724
	887	1680	9020	11			4110	2070	1020	327	2180	2390	948	710		316	907	1060	369	96	968
	1810	2280	384	11			5440	1410	627	1740	479	990	42	1230		1080	370	73	288	284	777
	575	1690	972	11			7900	3690	4800	3660	792	3640	9460	399		276	717	107	92	66	30
	1000	1660	657	11			8340	2990	1800	717	1390	1630	1330	988		365	631	266	585	141	32
	1120	1870	1220	11			4640	3490	1550	2090	980	2430	1080	531		217	377	73	199	62	174
	769	3420	574	11			1430	3220	1100	494	501	1730	8180	581		601	914	1140	135	64	1970
	547	2790	938	1430			5910	334	3590	2220	2040	1480	2290	510		499	1100	300	133	29	776
	325	3740	138	22			1820	3410	1350	720	445	1640	1210	27		145	616	706	19	32	949
	614	5150	798	581			1550	1280	415	1970	4120	588	2160	170		50	138	482	279	36	936
	385	1920	302	11			11500	1520	1650	930	4600	1400	4360	878		132	1050	923	1390	28	796
	2360	1450	180	11			9870	1830	284	1110	3460	781	640	192		1540	186	371	548	60	1240
	16	2090	1400	11			3430	2140	1770	252	1100	1420	677	750		801	331	609	775	138	1680
	548	2340	701	97			10900	3200	2150	878	1090	2490	358	26		668	224	391	718	57	169
	2390	3570	488	11			5610	1700	3000	2000	1290	1170	214	209		60	708	873	1370	272	141
	495	1710	6190	11			4840	1540	6460	2430	1120	1160	3090	297		1640	444	1170	333	349	2040
	5270	3260	429	11			7240	6750	481	1340	4490	1180	2670	809		1230	1080	358	61	1150	196
	186	2740	291	11			12300	2890	1590	914	959	695	639	546		930	137	361	608	290	230
	67	4700	1770	75			3590	75	1400	1850	838	613	370	723		366	357	287	695	217	2870
	1530	1700	1120	11			3740	2860	579	305	3730	1340	471	81		827	507	105	581	167	63
	481	3060	132	22			6070	2450	487	1170	80	866	730	892		1290	632	442	530	28	754
	1350	2720	794	11			699	2000	1640	1100	1320	1330	916	413		236	445	178	1160	160	144
	697	3120	1290	11			179	1500	971	565	1960	982	751	358		64	1070	167	20	2600	904
	1220	4370	127	11			10800	74	1170	1700	968	1330	151	168		497	460	321	19	139	1680
	243	3640	731	11			2610	1850	774	1520	983	649	492	1010		59	687	46	982	383	933
	324	2130	124	22			3670	1350	1170	1500	2080	1230	595	691		3420	1200	440	38	453	180
	1110	2490	31	22			2590	598	1280	6280	712	885	243	178		473	1110	45	200	67	1940
	3980	5150	694	1200			1950	1850	1370	3600	1960	890	249	494		213	586	190	92	86	341
	2030	8660	4180	22			8780	75	1510	5070	618	1130	249	955		634	792	156	50	199	62
	1290	1890	1740	11			2310	1530	1190	1920	695	617	589	342		108	825	21	475	60	131
	661	1810	181	11			2400	2330	1280	2030	1850	1160	94	2110		92	755	3360	157	95	30
	1150	4470	835	11			5080	266	1760	3910	1300	3410	3800	1740		51	2050	71	45	409	241
	1540	7270	68	11			1310	1650	1550	292	701	2470	2890	407		307	823	23	87	136	108
	993	3460	134	11			4210	1910	727	2080	869	290	495	532		3860	250	75	389	424	289
	1110	2510	953	843			1840	2630	475	1950	912	205	700	156		357	1510	1970	446	93	403
	224	2720	298	71			1610	1390	2710	1690	1130	841	1720	787		289	759	363	40	119	66
	976	4190	844	11			2150	1340	12600	1460	2060	805	315	1200		2080	664	200	175	149	99
	7900	3070	213	11			2060	326	1490	693	2770	734	86	203		536	1020	238	1320	97	135
	2570	2500	4810	761			7280	1540	1370	2100	1840	2030	802	102		149	748	472	197	28	567
	161	1940	66	11			2570	1840	3650	2230	798	712	132	597		126	2210	601	330	367	489
	2580	2000	30	11			5550	2280	599	1580	1910	1420	1060	113		253	1630	419	579	129	67
	2030	3490	612	784			2530	2630	2070	3790	1160	2760	1750	35		276	1660	452	2790	66	132
	4010	4810	217	22			3660	1660	1250	498	1020	1110	764	179		443	856	86	949	28	107
	1300	1410	770	67			1380	1490	611	360	475	2000	567	36		404	1440	1310	1830	370	1510
	3260	4570	7210	11			6350	1590	516	1570	702	1290	325	390		80	300	973	422	849	201
	689	2160	821	12			1490	3520	1070	2510	2550	3350	443	468		181	842	106	834	1060	73
	226	2150	31	11			6650	1680	1110	1710	932	1450	794	409		442	300	798	69	137	36
	794	1380	3370	11			2420	4460	641	554	850	267	463	167		394	1900	341	66	71	67
	3030	1980	1050	11			1540	2270	11300	2490	2610	1770	187	38		1370	1920	23	982	30	99
	117	2590	318	22			1540	3900	99	2040	1200	1790	445	36		288	552	21	29	134	173
	1290	2620	535	11			806	1470	3110	1990	2730	2240	620	137		306	759	1460	149	313	104
	1480	4900	287	788			1660	2820	1870	1310	1360	1660	142	73		484	66	21	154	201	214
	1640	2760	4730	11			170	2860	1940	2530	1120	1120	913	851		404	5790	1110	162	61	167
	1390	2850	1330	11			2230	400	1840	1640	707	1930	49	76		56	762	75	2160	318	586
	344	5200	30	11			1590	2540	1620	1720	682	2650	195	2360		28	2100	1200	90	410	471
	728	2040	533	11			1950	2310	2490	4850	1040	1420	332	802		195	589	50	123	58	183
	1460	1730	953	11			2030	3160	1430	1360	196	1980	46	714		327	106	21	1810	138	177
	662	3100	1330	11			2980	2080	3200	442	1340	2350	897	297		144	479	50	136	64	112
	2000	4780	105	11			4850	3030	2850	611	176	1640	288	652		185	1480	406	112	240	500
	3400	3150	233	11			1270	343	2340	1840	648	2260	1300	169		401	1530	767	750	394	170
	934	248	587	11			4380	3980	1960	2230	2170	2480	394	1060		1330	618	94	523	100	387
	642	2630	1470	11			1090	6370	3410	1710	498	2150	272	402		462	633	722	1730	31	204
	1460	4330	212	11			1540	910	52	2140	805	2630	2180	1210		503	34	419	1790	58	67
	1200	2340	135	11			4520	2970	324	234	1980	2020	3270	243		890	939	98	1730	32	136
	1350	1190	1020	11			1700	3560	1330	1180	810	454	3730	409		594	100	130	1660	527	382
	1120	1510	527	11			3750	1810	300	1900	1200	5350	243	337		141	785	167	189	817	121
	628	2940	1160	493			1740	4150	1790	1770	2060	671	348	35		2360	415	126	329	775	280
	1250	2630	1020	11			3790	2480	459	1380	194	3980	283	255		451	192	1180	335	63	215
	709	3120	436	11			4450	4330	2990	1070	689	1400	5730	35		158	1070	523	1160	1370	228
	1380	3930	460	11			4130	4280	2090	1160	1020	1000	914	352		372	1670	74	705	713	48
	990	5000	2680	22			3890	2060	1520	1270	5560	1040	943	139		341	731	97	3600	62	149
	2140	2400	382	176			634	1350	589	3250	924	835	149	123		27	1010	1020	986	756	68
	1460	4210	744	11			1980	3980	2080	1390	3990	821	754	1280		376	2420	45	488	452	196
	1690	3560	1180	22			1450	747	792	738	755	1530	141	199		429	1750	72	1690	64	184
	1380	4520	1040	11			13700	3240	1920	1280	1280	1640	320	646		1700	941	21	3910	1020	245
	942	3390	702	11			2510	1810	2180	1080	40	675	1010	422		280	2100	74	1750	97	140
	992	1740	677	1770			682	4570	682	3980	1630	562	128	456		180	647	95	850	601	193
	1100	2220	65	11			2910	4970	103	2390	647	2000	140	227		200	811	45	412	616	1160
	1340	1660	2540	11			2480	3050	339	893	631	1920	687	70		537	1100	662	657	212	307
	1350	1240	886	11			7750	3710	5930	2860	1760	406	177	1750		1180	2790	97	591	574	361
	816	1340	342	11			1780	1420	7550	1180	672	1800	794	260		58	514	24	179	140	169
	843	2280	679	1880			2930	3940	3180	473	325	786	336	396		595	32	307	111	28	8
	2130	2400	266	11			1510	2070	1560	1990	744	862	2010	2100		156	1130	461	121	30	101
	1300	2050	229	22			3920	219	973	963	956	1490	1580	968		2000	680	99	974	134	886
	9020	4420	540	11			3480	240	482	1250	789	1620	544	499		109	435	224	121	1470	678
	1650	2100	851	11			3120	2360	10200	1600	115	2330	635	418		1210	1460	114	213	28	60
	896	698	1150	11			5870	4040	4830	1570	904	1130	416	82		513	1040	93	3020	2150	57
	4510	655	167	11			3320	424	1300	2440	877	889	204	257		502	552	331	138	125	3170
	1390	3510	1260	22			2430	430	4590	1120	1380	901	293	74		214	1170	377	2920	65	200
	742	900	994	11			2860	5900	1170	2460	1340	676	434	117		205	960	93	472	28	115
	300	1780	376	1910			6840	373	5010	110	1710	550	324	294		116	5940	47	309	32	247
	2110	3210	776	22			6520	2130	879	2100	478	902	3800	132		189	1230	528	230	132	250
	1730	3210	230	22			3310	534	3100	2320	1080	579	230	2130		298	1670	739	48	798	486
	570	1980	460	11			3640	2270	3000	1680	1500	1490	842	743		680	1840	113	299	127	273
	668	1990	376	11			3150	2120	4850	53	1150	11600	512	1250		514	1230	675	275	244	271
	1830	4570	296	926			2480	1030	3010	920	4460	1480	646	389		259	33	564	637	877	795
	2650	4890	847	11			2970	394	1170	2260	744	840	1130	814		477	956	762	128	93	1010
	941	2160	351	11			3200	5650	157	841	1160	681	585	590		775	65	495	496	955	8980
	328	1870	251	33			1860	2170	474	3170	1450	172	5120	164		1460	839	49	284	334	327
	601	11200	923	11			3490	1520	3970	1130	740	1570	1030	264		88	33	72	1250	60	275
	1480	1980	185	11			3690	2750	2950	2010	509	1000	568	610		507	105	247	742	332	65
	2870	2220	447	1590			1620	781	2200	1560	1410	1060	1340	335		848	973	125	1300	296	4440
	1840	2140	430	11			2240	2320	3070	3110	768	809	573	338		371	490	262	841	59	4140
	3210	2620	508	11			1210	1240	2260	290	1140	910	482	1850		947	553	22	583	60	53
	3350	5960	546	33			3240	2070	2230	109	346	1280	42	489		2150	562	111	154	138	581
	2970	2680	31	11			3220	600	3340	901	1050	252	140	1210		443	901	115	1580	102	604
	2390	3010	655	33			2910	1820	73	1050	681	269	928	528		320	1690	451	188	207	55
	744	1960	209	764			3470	3730	550	534	794	1110	1000	744		45	440	111	1140	427	249
	2760	1430	499	11			4710	153	1000	1330	835	816	135	117		262	992	122	2200	31	82
	108	1750	614	11			4170	83	3120	669	1040	2140	605	353		1620	864	106	75	68	63
	353	2690	312	169			3980	900	1830	1890	2900	1550	434	1340		137	446	87	73	4900	357
	1260	2370	158	11			2930	2300	1840	1350	1620	3290	778	305		308	316	23	1910	132	185
	396	1740	1080	11			4500	3270	817	2200	1670	1450	146	738		811	1210	123	464	61	17
	1070	2340	351	2540			3420	814	1270	465	1560	1480	148	386		467	522	344	223	658	58
	2310	2090	190	197			2180	2410	3100	1100	298	6500	454	587		906	1080	25	2260	125	365
	1190	2720	140	22			3420	1150	2640	732	834	1520	47	301		342	1220	351	509	472	17
	3010	2560	148	33			3900	581	4080	1920	1450	1130	687	90		96	1240	410	44	189	18
	1140	2390	1680	11			3280	3730	2560	904	1710	1680	337	39		270	1570	130	1620	288	101
	2620	1950	109	1630			4940	2040	1190	1250	72	866	467	360		1050	953	733	318	375	1480
	1510	2210	438	11			3970	328	706	826	37	1810	593	3270		1420	2740	192	186	96	1450
	1280	1830	1110	11			2130	740	929	1810	547	416	137	1170		1070	508	843	781	215	109
	1600	1930	880	23			3030	2050	1690	1830	1130	1400	387	1330		99	642	346	884	530	89
	395	2350	742	11			3000	3260	208	1720	525	1900	44	185		1350	1640	491	675	141	18
	826	1520	863	11			1710	930	842	1250	1240	1370	755	252		267	981	590	469	63	242
	2220	2670	821	11			1370	5750	950	1970	489	392	638	328		47	1020	428	1060	64	34
	5510	2550	284	22			5710	79	1880	2350	917	779	143	38		310	2620	382	47	133	238
	2500	2640	674	754			4070	2290	1890	457	935	68	44	690		1660	1090	258	890	89	1140
	300	4860	1500	33			1500	2000	4020	370	1560	899	96	90		257	798	230	167	208	287
	4480	3000	14	11			2990	3950	2170	1630	500	2410	190	1040		3100	1290	221	288	368	601
	6150	2510	14	11			1900	2410	2380	928	1140	3340	3390	256		369	100	200	137	285	358
	13	5250	14	11			5700	2310	2630	1540	2300	1520	50	150		383	33	1630	47	1110	179
	328	4280	14	2440			2230	1640	2360	1160	1040	1400	97	374		326	332	448	46	945	133
	1540	2560	14	22			4830	4350	1880	1550	1170	1230	50	152		775	143	47	195	631	17
	1930	7140	14	11			8630	427	4460	1150	1790	697	566	325		197	905	77	22	698	1750
	2630	2070	1970	22			2020	5970	516	571	1270	314	1350	270		2630	446	1520	46	130	1590
	1900	2430	14	1060			4810	2130	526	998	819	1160	594	684		1080	1170	263	807	31	35
	13	2760	14	1770			4150	2310	2220	551	1110	1920	409	268		235	315	86	23	66	168
	1750	1650	14	11			2890	2090	2430	2940	1370	912	2980	87		397	599	72	46	51	20
	1570	4150	106	11			1870	1270	876	2350	1010	1290	587	91		222	453	77	300	53	211
	92	1650	14	44			1970	963	599	1300	2070	1490	284	185		308	316	291	575	120	17
	812	5090	3920	22			3720	1210	1180	1080	1180	1580	1090	35		294	658	71	669	690	17
	1670	2360	106	11			3010	4050	1670	4220	1340	1540	812	164		972	489	102	365	702	345
	919	2770	170	22			332	3540	600	4630	1260	6580	843	243		4990	3200	602	459	52	59
	698	1420	2270	11			3150	1630	684	3630	1080	2210	2020	37		236	2260	424	245	56	291
	975	2990	14	11			1740	1840	72	4110	1410	951	609	247		4640	780	153	645	162	850
	2780	2190	14	11			4170	4610	4200	1410	1270	2050	1020	241		5510	634	414	888	166	105
	3700	1730	151	11			8030	1960	3860	1140	720	1070	724	999		208	156	28	470	675	523
	2620	1460	1080	264			2280	2050	1830	448	4720	1280	550	1210		1300	2200	236	602	719	566
	13	165	547	99			3180	976	728	1340	1820	780	762	37		99	2370	749	157	51	158
	2390	2300	379	11			3040	1710	880	692	944	234	1430	358		1160	2730	46	264	12800	2210
	4240	2550	170	1810			330	531	78	1200	920	741	447	738		863	355	138	70	112	1230
	13	4450	515	22			3200	3470	1330	1030	859	840	967	1460		1460	2970	1010	98	163	33
	218	2040	349	11			1090	3730	892	448	884	2100	923	1750		1040	2560	26	52	52	32
	274	8230	697	11			1380	3860	3690	1420	1350	233	740	3600		988	1300	273	49	106	1050
	1020	1620	398	11			3890	1490	1270	1390	4750	545	1120	213		4200	1670	179	2040	58	100
	657	3620	1760	11			1240	2700	2000	59	3000	2740	473	35		551	1940	75	1710	55	4350
	520	1140	460	406			2130	2060	317	2320	918	328	52	586		368	146	72	212	8070	1600
	372	1610	75	22			3970	1700	2260	1590	2260	2330	1790	257		90	1320	430	256	7090	32
	453	4930	1170	33			3070	2760	69	433	1160	1440	1730	399		728	695	47	45	736	246
	852	1880	579	33			2860	1830	1960	2080	1870	1840	1240	73		143	1970	539	550	3370	108
	556	4430	348	11			1920	1780	2450	1810	1010	2280	3750	566		4600	580	154	204	550	544
	3090	5400	716	11			6970	1860	218	1280	1800	379	1570	1640		413	1440	105	219	543	1090
	664	3210	335	11			2240	1490	1760	2130	2210	1460	828	238		785	1670	49	16	473	1060
	601	2370	1070	12			3770	2720	1100	1300	1640	1200	527	411		202	3060	919	79	121	1050
	157	1030	233	22			994	1100	1390	796	2330	1580	1080	1910		1070	1710	796	281	394	32
	411	2810	374	11			3430	1270	864	1770	682	2300	1560	164		201	950	887	248	435	667
	299	4420	80	1240			4820	3340	1170	2150	2580	1220	1270	167		363	2260	782	49	221	1580
	1590	1110	765	11			3710	489	1480	1650	2250	1250	1920	742		1430	1530	520	1120	243	143
	1450	1100	116	11			4740	879	8280	2840	1430	1280	1390	317		97	1740	792	674	772	577
	582	2920	1220	11			3590	246	1130	2420	2220	1580	930	551		89	2070	549	1110	735	605
	547	4270	224	11			4580	2130	1260	3100	4050	3230	2840	352		417	1880	54	752	373	1020
	154	1740	328	11			5020	2690	2000	1630	1290	701	839	388		956	49	313	320	56	3190
	24	1370	1340	11			5620	787	1570	5300	1000	1040	665	2490		50	1400	734	70	3230	1060
	538	3110	575	11			1370	1860	1390	1580	751	3910	2220	361		566	1280	101	185	181	243
	606	4590	507	11			1270	1020	5900	2490	1700	1190	793	545		1410	268	737	178	510	139
	202	2830	820	22			7120	3430	2280	1440	2630	129	49	579		461	3000	229	128	55	152
	227	3970	405	11			1850	2820	1580	1640	1140	2410	3120	586		1420	101	213	120	259	4490
	3460	2640	861	11			1600	1680	2230	1300	3660	1160	1060	506		858	422	99	118	117	289
	5770	2460	552	11			3910	1460	2350	1150	1430	1290	2900	205		1490	1170	113	227	113	237
	24	1060	386	33			3030	1720	7010	1720	1480	1430	2470	465		709	801	297	49	123	319
	988	3890	515	22			6260	1260	511	1920	1530	2540	2310	356		3640	1330	733	370	6820	4830
	97	4380	253	11			1370	2150	1760	1150	910	168	974	650		903	924	314	74	53	290
	201	2210	685	12			1320	1990	1210	1750	248	2550	681	769		2630	665	262	70	8560	498
	5890	1770	304	22			9010	497	954	389	1210	854	2100	677		92	1480	49	498	429	505
	447	1120	374	22			1620	641	2060	120	2520	238	2210	182		367	714	245	635	6260	335
	3490	3920	505	11			1420	3210	1950	891	665	3950	474	369		1050	648	404	303	367	104
	1200	1980	579	33			1130	2910	224	2560	3970	1150	597	130		205	1410	1120	605	6700	1590
	1210	1670	2910	11			346	2290	2050	462	12400	1220	728	172		262	1390	423	211	309	360
	340	2400	2020	11			1100	2560	2130	1490	3040	1830	370	365		1210	1030	306	222	654	271
	258	3510	560	11			1080	218	2930	1840	3750	175	1530	322		2580	2320	686	17	58	1010
	783	1510	767	11			1040	4090	508	2050	1170	1070	203	593		1220	2550	433	2580	381	599
	1030	2110	307	1730			3040	1510	70	1020	377	1960	343	514		3530	3190	96	95	495	180
	388	2130	860	445			2390	3440	1070	2840	1560	2340	854	78		1030	1810	105	529	517	1090
	321	5590	1500	11			4120	2570	1650	862	1360	769	765	1020		2950	2700	235	4160	1030	472
	158	3360	283	11			5310	1570	889	1600	737	3480	627	42		263	1290	45	194	242	630
	169	3260	1490	22			10000	933	920	687	2080	1370	56	1990		345	1490	108	247	320	434
	269	2920	896	11			4120	3140	2140	984	1680	2160	4180	36		595	356	26	1370	116	64
	2730	1880	5900	11			7300	1230	1020	2220	1600	1700	464	833		709	4780	79	200	996	34
	328	1960	593	11			4670	897	1070	1730	2230	1820	1560	510		1200	1680	135	337	1160	573
	2750	2940	492	22			347	2060	2300	2430	808	3080	49	37		1070	1380	48	509	690	936
	64	1300	1590	11			1820	4250	2730	2180	2890	888	896	34		626	5310	83	1400	755	428
	2510	2520	1240	33			1390	857	1180	2600	1690	858	1280	338		103	648	22	398	233	252
	132	4610	207	22			5890	2580	2470	227	3560	712	1010	949		255	1050	105	489	5730	451
	286	2880	1090	11			1920	650	2720	1070	1720	1050	990	864		720	1450	70	452	6450	457
	684	1220	1030	11			3210	1160	1480	926	2050	1430	830	744		1650	2390	104	781	55	858
	471	6670	14	11			2120	2660	1570	410	1700	1890	51	372		44	1030	857	863	56	259
	712	7170	631	11			2320	866	1040	741	1720	1050	874	505		288	2020	111	33	60	849
	2640	1750	898	11			10200	2130	1940	1350	220	1570	673	812		490	2980	486	1070	120	318
	1540	3100	233	11			8890	1440	1380	634	1680	1070	47	1750		625	504	800	177	471	973
	1560	3730	616	55			8660	1550	3010	1450	241	1480	3020	2040		402	101	1260	49	248	605
	331	15600	1160	22			1840	2000	3340	4260	225	1320	360	251		722	4750	358	1610	127	160
	2300	2830	391	11			3930	822	1980	346	865	558	4220	36		511	1110	1130	407	446	209
	7890	2850	1330	11			9870	670	2220	113	1800	846	10400	1220		451	1170	1230	69	178	32
	624	2850	333	11			4640	3540	1730	297	707	1370	736	73		153	399	201	770	115	257
	729	12900	147	11			4140	1100	1930	1220	1160	927	282	80		87	1500	53	111	55	486
	343	2310	395	11			7280	1080	694	3700	1700	565	213	264		963	2480	68	17	128	1770
	89	1790	143	33			10500	1650	1520	1330	1660	1460	1160	37		398	372	1070	831	59	113
	159	3420	668	11			1500	2940	1000	788	879	1130	1370	778		1340	157	74	456	364	562
	211	860	912	11			4990	575	238	2210	1640	1390	542	504		225	1730	22	123	347	73
	530	2670	1520	11			8430	2100	302	1460	1350	4250	943	1390		138	1630	110	564	261	137
	357	3090	585	11			3050	3580	1860	1440	683	3770	462	1230		142	800	201	866	352	284
	527	1820	519	22			2160	827	1020	2490	1130	543	426	291		444	666	22	222	244	151
	748	5590	158	12			1510	1600	1450	1020	743	1030	2370	116		501	1130	72	847	408	34
	363	1050	338	11			1430	963	835	1600	1120	1210	2110	5760		1540	763	132	545	269	259
	568	2040	1090	1540			17200	1190	3030	572	5220	1040	589	560		420	3320	830	1010	258	342
	12	1150	641	11			6370	3320	390	1260	1450	1090	1090	898		709	733	107	455	355	656
	655	13100	321	11			3270	664	485	3130	739	251	542	498		46	3100	717	138	191	32
	1870	2690	153	22			5540	146	2340	1840	2850	1480	592	39		140	2470	761	655	88	143
	1470	3590	688	11			3310	3200	2570	971	1350	1090	675	418		205	581	138	301	206	139
	289	1830	275	22			8130	3550	2910	2310	860	1040	964	301		620	4380	497	627	107	65
	12	2690	957	11			5610	2360	1260	1030	2320	742	1360	467		307	776	47	585	1100	166
	298	3600	854	11			6430	2870	356	4690	2560	1180	4480	343		469	2940	4370	708	919	104
	243	2930	527	11			3980	2780	188	2590	1490	864	6930	2660		201	1440	51	209	1120	367
	82	1760	14	11			5190	986	420	1310	1530	1700	130	272		900	593	83	2310	952	70
	602	4970	831	11			5190	818	1110	1230	2200	591	280	1110		462	389	3300	1620	26	793
	737	2630	768	11			11900	1750	786	2950	916	1410	328	937		3580	3290	827	481	79	984
	647	853	801	11			2930	2930	100	3390	1180	793	422	500		316	831	1110	1870	24	1950
	1020	1950	913	11			4300	2980	1140	1590	2220	1390	1850	367		308	668	101	434	2070	2360
	820	1600	1150	11			2470	2490	1930	1200	919	1270	347	498		44	52	45	1710	553	2650
	225	2130	309	22			3920	1640	690	432	1140	1190	905	167		777	678	49	73	661	241
	769	5480	706	216			2890	3110	869	838	1640	3620	1760	234		1320	1750	1150	915	1340	669
	12	2030	526	11			1740	1530	5850	2350	54	907	3010	487		2170	3420	113	2740	25	316
	542	1770	158	11			1860	2130	1200	955	1300	1460	1880	544		2350	429	106	666	1040	34
	1280	2490	240	11			8060	219	868	1880	1960	3930	1490	397		311	1220	81	95	184	659
	666	1840	2270	22			2890	1380	1140	2100	1990	643	1930	489		238	271	100	33	282	39
	409	4440	1320	22			2420	2500	1950	1950	1950	816	647	591		563	1580	106	1640	800	32
	536	3420	631	11			8330	1210	107	660	1250	1770	452	1070		205	1520	817	52	849	324
	543	9110	1120	11			1330	1860	1830	1120	1370	2820	1320	603		80	811	52	460	131	48
	11200	10300	379	11			3700	2190	1770	348	2110	1060	302	160		566	918	313	68	124	113
	1400	5700	766	11			3440	2450	1180	3290	2860	168	943	297		487	1270	112	97	147	411
	1540	1820	762	11			8100	1670	830	510	1880	1370	694	945		1380	713	879	69	51	339
	344	2650	344	77			2120	734	1560	2370	2240	1140	700	750		253	897	813	1110	56	134
	1470	8380	220	11			3510	1250	3550	1340	4770	1340	327	254		324	1050	311	434	213	93
	1400	856	105	11			1430	1120	1130	2140	494	2720	211	697		1630	889	101	17	472	283
	1850	1950	462	11			4600	2030	499	1520	1060	685	922	303		981	153	148	541	129	427
	1800	2600	282	11			5200	316	1440	253	739	5820	579	4590		197	872	84	481	243	213
	1900	2210	1250	11			5010	3200	1220	674	979	2580	199	678		97	1770	97	163	2220	315
	704	1030	409	11			16300	2670	1310	852	2250	1220	906	477		662	463	105	87	26	464
	727	6410	433	11			1800	8580	1370	1420	2040	952	410	5300		1380	934	86	65	2800	502
	549	4990	174	11			4990	1580	3640	516	1400	2570	947	773		39	4870	1160	115	278	67
	1630	3510	209	11			2490	1140	769	3810	2500	712	2400	775		1290	4880	93	99	494	102
	233	2440	80	11			1630	740	572	1550	237	2680	1310	35		392	480	1350	107	149	43
	76	3410	1740	22			1100	1930	642	1210	694	502	216	2470		1190	1120	54	491	124	53
	818	3100	763	11			6720	946	353	1480	256	580	3440	3020		1670	423	52	402	322	325
	675	19900	312	11			1190	1930	1470	305	930	906	128	509		930	277	98	367	24	198
	450	4020	6680	11			1100	786	1430	2400	968	1400	3710	155		1970	1050	361	172	78	631
	160	5240	1020	22			2150	382	1660	611	1110	1420	1850	381		123	1580	491	355	53	92
	1660	768	1330	11			843	1220	841	842	1440	2460	61	591		3310	2980	106	241	57	20
	436	823	1400	22			7090	2060	606	782	1110	1290	673	765		566	552	460	833	25	92
	541	1910	1510	11			2120	1850	1460	1780	670	415	2620	364		315	1380	373	375	24	5300
	166	2870	370	11			452	2300	3170	1200	455	784	845	361		590	1180	402	118	634	92
	429	3110	295	11			2050	1800	1210	2020	813	475	2430	1050		398	1380	1110	377	750	62
	704	5360	524	11			1280	861	698	950	864	110	3050	289		1550	2660	766	741	1850	43
	15	7020	1000	11			6840	460	2130	250	253	1450	1590	1260		134	531	501	96	1340	225
	1260	6860	563	11			7510	4880	391	329	535	709	304	1180		384	750	1210	89	1510	121
	521	1900	740	11			8590	1950	244	3350	979	2070	1360	1900		2670	708	121	71	2290	275
	900	1450	639	2430			2060	4830	798	1450	1700	284	2350	3550		57	633	49	119	24	22
	855	6680	6350	708			3620	2110	459	868	915	606	464	277		19	1110	621	76	916	1590
	1150	1660	401	1310			5850	803	351	1270	1360	1860	2300	953		350	713	849	194	588	937
	1160	7590	59	111			3430	2390	4400	1490	864	869	1210	208		395	864	78	237	87	63
	989	2050	464	105			5340	1160	1430	3030	1250	2680	984	68		271	3880	71	1810	768	20
	1490	975	4390	329			2910	1980	139	1060	1950	2860	1040	1140		425	4430	1210	1350	679	24
	1460	5940	126	38			1720	1800	668	1290	1180	1090	278	1010		430	6370	691	62	171	21
	2430	2010	354	552			1880	1100	1130	2250	1380	1130	731	1960		252	116	545	579	491	136
	483	2480	550	120			4970	802	555	1220	910	1570	1520	552		142	644	23	399	397	1040
	803	1920	303	121			5620	2440	2230	1020	1270	312	741	675		1290	288	105	2030	261	195
	553	4180	580	105			3960	3170	1520	1140	1710	1180	384	3300		1170	1240	73	1550	217	290
	2560	949	1220	177			2880	1800	2090	1520	1900	717	1950	567		3760	295	1090	715	178	193
	512	2390	235	77			3060	1220	2140	990	934	1210	1600	4440		167	447	72	278	234	712
	14	2110	293	38			3460	1700	457	1380	1990	1570	2190	2010		914	461	302	713	655	749
	2270	5130	886	203			2160	3200	609	954	2110	3270	3090	2120		399	3510	353	260	390	121
	1210	4730	800	144			4060	2630	968	396	2730	589	3320	62		122	610	46	1250	2210	729
	562	4330	1370	254			4110	925	415	1100	1850	1430	8500	857		37	1160	531	1330	1980	400
	1590	1690	31	33			1920	509	560	2610	443	1390	137	906		492	343	1370	89	754	1920
	369	10900	3700	33			2400	1110	1240	1140	619	3750	400	259		540	1780	1040	1610	26	166
	354	2910	947	71			2970	4810	1000	1660	233	844	304	65		223	201	1350	1090	209	80
	616	2560	283	36			4380	1900	818	694	245	870	2440	58		525	944	23	41	85	96
	530	3750	955	313			2460	2170	973	1200	1780	1820	821	259		505	122	1180	236	752	48
	1010	3730	535	213			4420	2510	534	2170	1160	2130	2840	352		611	693	823	663	1890	57
	1730	5250	148	108			3140	2270	138	2200	3260	1010	63	458		421	1490	828	180	28	483
	963	2820	945	281			3930	7260	823	811	472	947	1330	120		886	3870	429	110	108	242
	1520	1910	267	201			2400	1730	1140	3030	1120	2410	384	124		319	60	779	399	188	54
	2710	1650	174	38			1990	1840	1210	4180	2040	502	1710	950		1240	191	846	227	1790	615
	2560	3970	758	112			3890	558	750	709	2010	792	1910	374		347	1490	111	579	2240	606
	691	1450	473	74			3440	1530	356	905	1780	1460	885	356		173	1650	212	20	2070	2580
	1170	1040	243	36			2380	555	794	1290	2050	4020	644	205		483	258	130	1400	227	284
	539	3740	8420	33			1830	1730	182	2190	1950	3540	2410	236		319	59	289	42	136	613
	1230	3630	416	121			2250	1220	255	1570	3490	1170	4880	1690		133	59	413	364	117	53
	1560	3810	5750	72			1520	146	1020	4160	3570	1050	1340	1110		19	130	1080	164	24	858
	1060	1280	4750	34			1850	987	676	1720	1140	1360	1080	546		912	2510	289	610	135	181
	1240	2650	529	693			4260	480	763	1060	496	2460	843	171		565	254	230	492	24	186
	1430	2890	1190	102			1820	1400	414	2260	3410	848	939	478		508	1510	337	143	8070	127
	734	2220	7290	215			1780	1510	700	1640	1340	1190	931	877		38	1760	576	157	7550	788
	2000	2420	513	154			3770	1430	833	1230	2160	741	502	942		298	795	160	60	292	26
	1500	2840	797	580			2010	2350	658	3100	573	4430	459	1390		464	1080	19	165	206	326
	88	363	939	305			3680	1350	1290	405	491	1030	1350	200		940	4620	126	298	585	59
	321	2010	815	193			4820	2710	1350	2060	1380	2820	1410	643		960	1610	251	927	527	26
	2300	1720	878	69			2140	548	632	1700	2770	764	364	28		629	122	716	1210	319	142
	1670	4490	733	244			4390	1560	686	852	368	770	1300	790		1220	58	106	43	633	330
	1400	4460	14	112			2160	1070	986	503	1690	1370	529	407		102	599	1160	620	1130	277
	2420	2430	14	4430			2590	1650	1140	1330	1520	447	213	1270		514	1130	421	110	122	122
	869	86	43	68			2190	1240	1860	2230	4610	2920	945	1320		267	56	207	383	7120	206
	893	2260	14	121			3620	923	801	1910	3020	406	444	408		1220	126	39	185	7060	288
	615	2750	42	70			4860	461	804	1650	2510	1370	432	2300		615	526	175	276	592	26
	1330	3780	14	9010			1110	218	323	2790	926	1450	1710	1730		413	958	133	327	111	620
	5240	6090	14	448			1040	1580	1130	2710	1340	662	3230	33		415	1130	148	243	646	89
	3070	3250	42	33			2390	8020	141	3690	6220	825	4870	773		680	301	224	772	193	125
	2250	942	14	483			2090	698	562	2000	2410	701	3420	139		84	59	321	411	452	55
	1520	3740	2200	4180			3190	647	1890	5640	395	859	1230	1310		277	618	18	3120	57	741
	1170	6760	14	408			2960	4290	529	3020	3440	335	578	1060		343	523	296	690	441	225
	1130	526	43	35			2590	2990	1610	2320	2620	958	4580	1240		2090	441	162	265	584	2740
	262	3650	14	35			2310	1200	1720	2950	137	58	363	99		62	456	101	271	679	119
	1020	3200	14	6590			3300	2410	153	1200	878	878	955	364		372	556	957	250	560	26
	140	2290	14	324			2430	1800	4390	1330	2500	1580	1200	308		225	258	81	44	1260	116
	1050	1940	2140	2230			6260	1490	768	1650	1640	536	126	148		1270	796	361	146	250	679
	1860	2580	14	111			3970	1470	1560	181	1590	1750	68	486		563	185	1130	1380	729	90
	186	3580	28	112			13900	1460	1150	1410	1110	1130	300	99		187	319	73	277	127	158
	554	3110	84	381			4580	3230	329	570	2300	929	483	526		584	252	18	20	1210	1190
	1580	6030	75	2100			5800	804	1600	57	492	865	770	424		403	1050	1270	517	1090	148
	1420	1610	33	34			1580	1220	1330	4300	1200	1220	4460	326		837	968	91	246	54	194
	2970	5090	250	448			3470	479	1290	991	1530	750	529	670		2270	2440	104	20	528	1870
	1730	1980	235	247			2320	2000	1210	876	1330	4060	4130	146		259	3960	111	666	569	53
	2370	3060	784	34			1810	2060	698	1510	1160	855	1280	519		162	436	137	1030	118	1860
	28	2030	539	146			1980	1810	955	269	2590	370	453	1190		651	60	223	412	65	26
	890	4930	619	71			5900	2330	617	774	3260	3940	695	1070		36	193	52	487	241	503
	398	1440	320	7290			2560	1600	487	2410	692	2060	845	1090		21	4600	36	109	116	129
	354	2680	364	306			4740	1370	871	119	2910	166	1190	1400		95	114	17	233	70	29
	1580	993	592	106			3850	1060	645	1090	1790	553	220	533		122	304	262	44	258	177
	4860	712	16	365			4210	1220	794	2170	2460	1690	1230	2150		356	795	257	64	494	139
	1930	5590	238	144			1960	1410	925	2720	614	339	405	133		147	533	39	2210	322	535
	1430	2070	221	102			4340	654	585	1360	3290	1610	1850	617		76	2250	202	3080	471	56
	1460	689	142	235			5090	1720	1290	1000	1780	1610	2270	504		128	2120	18	208	372	178
	797	975	160	74			13900	1470	926	492	1250	584	1060	160		1440	794	86	86	126	481
	1170	6900	494	308			369	1150	979	3740	1770	444	348	864		403	63	719	1120	122	427
	2190	631	222	405			1620	2410	1650	7240	1040	991	287	1110		39	358	801	324	188	86
	1540	7270	32	192			1670	3280	849	3440	2290	4000	123	1000		99	884	406	93	256	171
	293	5190	1640	414			2850	1530	963	1320	1300	1010	64	523		828	393	101	1600	432	190
	1730	1430	437	21100			1670	417	1220	2330	1980	1390	559	646		416	191	251	64	62	133
	719	2040	62	182			2440	9020	1230	1250	1340	763	962	581		923	853	360	858	689	273
	61	1000	236	248			4130	1850	2400	491	560	1100	203	59		1610	575	79	222	55	64
	1010	3460	325	101			1220	5010	2600	874	1190	1660	61	754		1060	2390	39	68	115	972
	914	3960	460	114			2870	6450	495	1880	2480	855	223	407		478	858	396	175	245	54
	782	2110	323	148			5110	3170	62	975	148	874	2130	663		1160	1470	341	186	1880	255
	564	843	474	77			7260	1010	2520	1180	1040	1060	643	94		1250	630	39	427	446	150
	3180	2550	372	284			4160	242	4040	1960	1230	1100	237	411		769	3000	188	64	467	174
	1120	2850	692	435			5000	1140	67	2810	3050	1200	1560	30		278	62	249	82	597	227
	609	1290	16	474			836	4150	482	2270	1850	369	219	793		362	277	59	894	1370	114
	754	1940	758	111			2280	1870	4060	2060	773	695	2220	758		266	2140	475	71	61	162
	612	3670	171	376			2120	853	1090	1970	3830	1090	1070	171		331	4270	283	433	589	147
	914	1670	58	295			3680	1830	989	566	2000	1010	110	919		106	128	299	596	511	254
	315	1680	208	277			2750	935	1800	1520	811	773	482	567		397	950	205	147	573	81
	1310	1470	476	160			1290	2290	369	724	708	1840	376	262		517	453	2000	345	189	519
	2680	1790	17	131			2970	3650	677	988	924	782	4320	545		406	3900	2070	202	123	261
	3620	976	32	63			1880	3320	872	1730	789	1410	2570	799		289	4410	142	1310	54	373
	2350	4410	653	1020			2810	932	1160	4100	1280	1710	305	537		349	960	701	299	57	581
	3140	1860	200	418			1780	637	1400	1460	2110	1240	849	120		495	955	104	295	61	195
	891	4380	1100	571			2520	1730	201	305	3010	1130	509	192		1220	60	567	1670	447	504
	2340	4960	926	30			524	1510	1180	2070	3480	2050	54	2050		383	9400	119	2490	260	225
	2470	90	608	286			2950	1190	621	1900	1280	1230	938	582		681	59	980	280	59	130
	1650	718	338	297			3400	1380	1420	4290	2120	1640	4140	2740		929	543	40	138	122	485
	2740	1500	742	290			1710	574	203	797	3230	2720	2140	94		370	3760	1660	864	260	228
	42	1760	403	651			7340	2590	2740	1130	1520	3680	2710	373		619	2580	1390	443	56	27
	2250	3000	761	629			1870	1010	1750	1390	1390	2730	1140	1170		1720	487	457	130	27	232
	3820	987	166	169			3200	2150	3680	713	1520	2600	545	1330		384	804	307	200	2200	175
	14	1240	598	147			1460	1130	3830	2330	1260	2800	3410	2330		474	327	119	182	244	26
	675	146	848	5060			3400	1110	5440	1120	1610	1220	1820	1810		871	128	499	409	126	873
	713	5240	290	298			2030	159	8470	1590	1340	376	1020	589		1030	2060	373	705	2840	256
	799	328	962	5130			2740	2420	414	1080	2130	1020	1380	199		574	281	837	138	142	814
	4630	1420	16	30			1710	1930	470	1090	1980	2300	232	1910		683	177	567	67	129	1260
	671	1160	16	1070			1550	6970	331	1620	2510	1250	1390	2600		711	60	17	102	120	1280
	131	839	258	62			1550	2020	597	2600	3920	2350	169	991		612	1070	1360	2800	309	30
	81	2300	76	150			1570	764	1710	1180	1150	2980	896	1180		496	854	911	574	115	644
	1250	2210	1050	126			8130	1010	65	861	2310	1460	640	546		33	267	539	215	88	488
	588	2400	89	807			3360	1470	596	2110	2290	1670	1770	485		63	1650	695	185	124	749
	755	922	410	299			2560	567	3980	2020	802	1930	236	707		98	904	576	372	95	117
	857	1010	318	910			3130	2330	208	555	1200	220	522	326		471	187	595	643	81	898
	481	409	587	413			3800	2630	125	1130	2590	484	839	698		530	1570	427	909	149	115
	183	1500	576	29			2470	1870	2350	934	4130	1010	2440	97		303	1320	185	121	180	267
	20	800	594	163			2230	3670	3050	1300	486	2910	1740	427		5240	161	381	61	107	60
	667	4920	513	29			1360	2640	6610	1130	982	1400	515	289		268	430	17	439	90	729
	631	1490	141	58			3750	2330	61	1510	865	848	1230	552		304	140	493	84	116	26
	8380	2800	599	1570			4170	3950	4310	1080	1160	518	2560	378		268	568	407	168	157	84
	2470	3090	495	975			3580	635	5050	3560	902	617	1510	345		192	568	341	1240	178	29
	1240	1320	204	252			3500	849	366	2180	385	1130	53	607		685	1260	1170	66	217	326
	39	2380	179	476			3630	1450	7090	1850	2400	1060	242	469		296	1010	1010	288	146	192
	686	1410	211	287			2760	537	666	2810	3990	608	916	596		527	496	99	572	116	171
	1270	3500	34	139			2330	329	278	1670	1340	1780	1020	1640		1060	1760	125	225	61	3890
	399	3290	291	31			3430	737	534	3540	1800	1200	941	1520		624	889	285	225	464	161
	741	3890	78	152			2030	779	61	1080	384	3480	420	1940		321	1770	43	247	348	190
	1060	5190	16	31			3270	2460	9520	1450	2340	1830	903	544		237	979	19	425	128	97
	38	2010	232	134			3540	2040	1770	4240	1420	1760	558	97		450	92	188	447	327	157
	951	4400	219	132			2970	2740	2300	1950	788	1240	917	210		185	970	573	40	234	1190
	2520	2810	215	1030			3190	875	920	2270	2520	1050	464	193		684	464	139	1900	62	183
	454	2020	199	149			3050	1650	1100	1520	1420	1240	3140	782		622	1910	21	509	117	1100
	41	5030	906	265			3620	1610	1240	1400	790	1400	1100	980		252	859	501	3930	221	26
	917	3280	279	31			3200	727	1470	1710	609	907	1710	707		154	201	18	1170	177	473
	448	2520	715	95			3600	1420	1820	1380	6350	1270	3010	523		166	97	42	201	156	414
	39	1580	1330	557			3520	1240	697	1880	72	359	420	1010		95	1020	1220	90	116	374
	233	1220	166	71			4510	1820	2500	1720	1020	844	1720	48		1180	788	784	553	308	198
	389	1480	76	14400			4350	1070	979	1430	583	773	1870	1230		2120	663	343	40	275	866
	486	3840	2730	352			2580	7630	1880	1440	933	171	1750	467		414	1570	609	141	131	60
	1290	1930	196	463			2690	7110	4530	661	858	1220	3490	558		809	414	84	749	118	86
	1110	5530	194	341			2510	1160	4860	1600	685	1050	371	411		204	830	76	237	126	55
	1190	1880	218	642			3130	1830	1510	1670	1440	874	680	848		350	1070	418	94	559	709
	459	4280	96	89			1510	744	1940	1760	943	2090	1100	306		258	737	446	466	186	84
	1250	3030	138	180			3460	1520	61	529	795	1670	796	465		83	838	601	21	26	265
	227	3360	125	7060			2570	4760	951	4780	1220	4630	3370	820		102	143	19	158	149	181
	465	147	653	296			2680	1420	2280	1310	1370	4400	109	145		23	45	246	419	439	336
	566	2100	299	561			4130	1860	391	799	1970	691	54	613		162	1890	294	269	419	26
	651	372	16	385			5180	1410	1930	2960	385	1180	384	44		337	319	141	632	55	30
	118	1280	86	998			3910	1720	437	1410	1610	666	921	411		2080	572	20	181	252	1260
	65	4080	146	677			2930	2860	1360	1920	2140	1310	602	522		219	401	124	1300	53	107
	790	7480	131	491			1830	998	1890	2670	1150	2220	1570	826		48	233	239	679	704	84
	100	3150	598	580			4220	4260	2120	2930	1670	2160	2770	1930		35	344	1190	913	131	1240
	1360	4210	18	961			3960	419	7200	1390	3110	1820	618	2060		263	214	819	121	53	390
	650	3620	338	161			1490	1540	2750	599	528	648	665	111		122	465	73	156	56	144
	367	1090	449	225			2810	1830	7330	924	2150	930	213	237		11	586	838	265	120	288
	136	2990	247	297			4360	4850	5800	1980	2240	366	250	391		823	294	614	571	80	84
	1100	1650	309	30			3710	1120	1220	1080	1760	1670	133	925		1970	534	122	400	175	26
	87	1220	51	1900			2750	700	1590	1630	2860	1350	2600	232		13	248	548	443	209	690
	381	981	6820	72			4080	4960	947	4450	889	524	722	102		135	767	36	726	114	118
	4350	3260	216	138			2580	1600	209	766	1520	1590	632	141		1120	388	1670	1990	56	55
	289	366	4530	435			6650	1400	1650	1670	2480	1410	214	249		420	2870	103	91	56	79
	673	2080	360	218			3600	151	220	1410	1670	399	314	49		2040	1440	513	738	337	548
	412	1190	178	557			3240	1090	461	1420	2190	3230	1570	253		188	1670	77	481	581	505
	361	4470	295	30			4080	2130	4360	2660	2020	2050	1870	270		303	2710	247	180	31	27
	43	834	428	508			4940	1200	2880	1630	522	2650	628	1060		114	2230	235	569	482	998
	581	3320	697	3800			3550	444	726	1540	553	1250	481	161		77	1480	35	140	237	131
	1510	654	877	1350			4090	1310	889	1250	1980	1190	492	2180		3030	412	105	87	2500	85
	828	3930	387	4600			2730	2880	3830	3210	1950	1430	1180	156		324	1370	259	833	1930	431
	829	855	1100	302			2100	2250	4210	2350	2380	1240	742	108		139	703	160	312	295	834
	519	2070	261	351			3570	859	1300	1060	1670	1490	1540	593		60	1270	230	455	121	1230
	821	1150	342	969			2510	2890	1140	3160	1320	606	1630	420		124	567	523	323	152	109
	1260	3270	383	351			5830	1900	1890	3270	560	2310	52	521		516	464	283	1710	418	380
	824	4920	782	68			4080	2690	1620	892	1910	996	1470	1770		770	1970	148	89	2030	161
	841	5530	122	707			2750	386	1890	899	921	2280	1190	1260		518	594	576	561	158	28
	2280	6360	51	96			2370	1970	514	2290	1860	105	1360	608		666	1470	492	320	58	29
	1570	3300	39	269			2630	153	358	848	1050	50	483	348		1080	609	86	20	159	191
	3680	147	410	32			4780	3050	569	587	1610	283	759	414		253	460	984	479	1430	4710
	3090	4060	1510	1140			2880	868	297	3200	3530	566	1160	210		131	1890	238	504	243	128
	2720	7630	205	191			1450	1690	2050	1030	489	650	947	45		713	242	421	2120	86	805
	3570	3460	75	220			1930	703	467	1620	805	2520	454	341		395	199	276	514	419	57
	2290	5800	152	140			1270	807	1310	669	2860	420	702	1920		260	1020	873	764	93	27
	418	5840	304	276			79	812	1660	2010	896	364	1220	2770		470	608	229	105	314	1090
	269	1080	76	509			2250	1790	288	1320	2830	1390	470	261		1010	490	352	301	245	393
	325	4310	205	335			1350	1180	1790	1630	2270	2000	161	277		1050	728	507	744	226	154
	805	5050	272	730			2930	2880	270	930	350	1100	199	390		1710	895	18	316	150	206
	622	2030	74	166			8240	974	3160	2180	2230	1410	532	47		593	968	88	503	115	84
	774	1740	9400	492			3110	1910	122	953	2660	178	1080	153		611	255	391	591	690	275
	1600	2470	293	562			3560	2030	1710	531	1390	508	1040	189		1030	685	357	466	147	31
	2250	155	91	566			2490	2750	3070	694	2510	1460	439	44		30	437	456	303	54	57
	377	3030	78	135			2780	1130	3680	534	2390	1430	1630	657		539	194	37	328	483	113
	893	807	5600	693			3270	2930	1310	1870	1690	506	457	100		461	2900	442	108	540	210
	1200	2890	1580	66			2710	1620	208	542	1200	1230	2350	340		402	468	396	775	442	224
	1490	11000	4820	297			3370	1420	1830	241	1230	1590	2080	437		139	2350	348	471	203	327
	932	5210	367	59			2860	1220	2410	2050	2610	677	6560	519		63	1920	19	1110	153	1120
	1430	1440	16	102			3190	681	1210	1900	1900	773	596	345		972	590	387	45	27	1070
	213	570	168	140			2990	818	3170	1420	344	1320	486	90		63	1650	349	137	192	28
	20	1690	289	1960			5080	671	3190	191	561	883	1240	932		198	95	896	293	216	270
	889	1180	419	757			3260	3200	4510	2080	1480	675	571	946		531	885	296	427	205	89
	1370	4380	178	207			3040	2310	1700	579	435	1170	1570	2030		630	816	567	1590	27	116
	620	448	297	2730			4090	2000	3640	1800	2030	601	314	20300		1260	551	247	1300	254	243
	300	3680	227	126			3570	1600	592	2360	929	552	4820	46		64	1060	139	25	338	194
	485	3100	367	64			2600	2480	1240	598	1480	677	112	100		248	46	1220	1030	283	329
	1260	1930	339	334			1670	323	345	5790	554	796	1470	866		242	349	687	251	26	583
	288	1530	34	515			2580	1020	1970	890	137	389	110	91		634	44	296	2230	1700	58
	383	2670	136	31			2780	2230	3150	1710	1180	1690	1290	1240		29	2330	1710	932	147	56
	1050	2850	17	14100			2440	2410	1390	1970	494	4810	895	47		185	669	95	629	321	445
	3020	1240	205	384			3250	1290	1960	4720	449	4000	1100	44		649	717	372	1080	268	25
	3010	1550	34	474			2210	3740	2280	2610	565	1600	999	930		582	1210	22	626	1270	1600
	152	1720	49	289			1510	1530	813	3030	4280	975	681	47		129	49	168	192	140	3830
	255	4030	671	1910			4360	2990	1560	1810	588	1420	1640	103		210	135	290	205	320	111
	802	1430	33	2130			2790	4400	2640	702	65	475	542	1030		592	90	197	710	681	1300
	303	1650	373	133			3240	2370	608	466	1520	334	479	1190		521	1210	1280	966	165	1490
	157	3810	127	2590			326	1210	1660	1630	308	576	53	1220		337	154	57	298	288	25
	823	3380	744	869			3040	1630	2810	391	310	1040	1370	885		447	481	278	167	520	124
	297	2410	604	787			4020	3680	4320	1430	295	510	838	164		285	1490	64	406	399	57
	4180	2820	528	1890			2970	2150	2510	1440	991	1940	291	101		174	1500	1070	211	63	227
	279	2830	890	782			2700	2970	2190	560	449	883	1550	1040		859	1090	124	123	169	342
	4250	1120	551	3290			6510	3730	1770	1520	226	351	978	302		61	228	850	118	172	25
	1120	793	378	388			2810	3180	746	754	143	1900	391	199		97	88	146	3130	447	659
	115	2960	229	1250			1310	1060	1420	688	2040	1470	1210	44		988	2000	149	2930	409	330
	19	2700	596	3590			3360	3220	5230	1180	1220	949	344	93		1510	1290	361	310	27	56
	693	5820	397	1450			3100	4220	1700	1860	721	2050	1180	204		493	1040	340	34	106	255
	168	4940	535	845			2480	4700	762	3090	1040	2800	620	148		299	137	1030	114	54	25
	270	574	514	1410			1990	2950	4420	555	2230	455	364	825		31	2130	479	821	86	424
	3020	2270	572	679			3540	4280	66	124	819	961	194	49		99	1850	219	34	1090	27
	1940	4350	591	467			2300	1250	1450	60	701	899	1050	211		737	43	592	1030	1030	358
	3590	3330	833	1090			3890	1290	643	2070	2140	295	1230	687		669	43	331	465	160	27
	396	723	903	3000			1800	1730	1060	268	1420	3480	1150	144		825	2050	145	548	26	152
	2010	467	185	1820			2450	2340	751	1540	1670	2820	308	764		1240	1690	309	1200	30	438
	347	2640	104	555			4350	1970	66	1720	1390	2360	724	385		177	1940	1010	34	846	154
	196	3740	315	1750			2600	1150	1580	404	2860	911	4130	813		130	1150	269	442	1730	27
	150	575	817	7610			3160	2340	409	2320	1090	2720	926	810		1280	197	468	35	145	111
	90	5870	572	1410			3780	1650	2770	3940	2680	496	2610	991		1310	997	118	1790	805	1610
	19	4010	354	1010			1530	2530	970	1960	2320	1800	2480	1130		922	918	874	2570	28	722
	793	1720	460	1080			4740	869	2790	2140	1510	2500	846	1110		790	517	39	655	2360	887
	773	3660	912	4520			2410	955	648	2570	2390	878	1550	448		393	462	586	648	90	354
	1270	1740	95	1190			1790	985	3340	1890	1770	1490	564	354		992	471	991	254	62	167
	741	2310	737	2060			2130	1410	935	3520	2070	1940	371	433		1300	708	1200	157	335	203
	966	2810	309	2030			4540	4060	705	2380	2470	1710	902	265		1150	641	427	544	691	144
	945	5400	402	4060			3540	4490	784	1680	3380	684	1290	207		951	326	260	2080	659	474
	247	7700	431	2820			2840	3940	5920	2990	1570	3350	2130	624		199	451	1480	73	191	145
	781	368	527	1400			2340	2190	1400	1180	457	1050	848	299		269	490	18	82	311	1290
	246	1230	275	1210			2130	1470	1580	934	348	535	811	389		805	1300	17	1180	174	489
	200	3650	105	1370			1940	1570	1010	713	1760	98	1070	314		520	787	113	119	28	26
	2290	7460	224	1900			2230	1380	717	2820	3480	997	720	275		105	609	1270	2550	155	27
	229	3380	955	2750			3830	1680	1280	1570	1940	50	2060	1040		998	303	169	77	290	329
	1750	8450	108	21			3130	255	964	2740	1670	5210	1490	405		256	253	17	247	26	189
	1840	7610	3000	1220			3560	1080	2230	557	2450	807	1450	305		539	254	35	837	28	732
	686	4700	297	602			1450	2640	5820	797	1280	1570	3350	540		1400	46	17	537	383	80
	655	4950	12000	1690			3810	1230	3200	1140	883	2170	413	48		580	1940	208	112	197	1040
	2120	1240	989	1040			3380	1150	1910	3280	1690	1470	422	410		29	311	156	84	117	644
	2060	7060	3760	2610			4250	901	469	782	3130	1140	3180	548		128	781	300	38	225	130
	20	1950	375	978			5700	1640	1700	1140	2600	7080	760	1870		30	476	661	422	122	126
	343	6550	22	1630			3210	2390	902	6950	6130	10500	920	576		95	345	371	277	2320	253
	7630	4660	360	1470			1860	1070	1150	1050	860	2240	103	2380		31	414	244	70	2970	25
	1380	3160	307	1480			1940	617	2730	2310	1330	3740	241	1490		212	286	422	313	182	109
	1610	3000	608	1080			3590	1650	4210	258	506	1410	5200	425		275	388	331	166	167	782
	945	3910	701	1100			3000	672	925	622	424	1070	50	1080		31	748	17	1080	542	179
	1300	4290	224	1500			2740	1200	1470	378	1320	1060	691	255		1290	460	1460	302	674	1270
	222	2420	10600	1550			6170	4040	2090	1390	450	3040	427	6680		149	1690	82	264	300	55
[truncated: 8,844 more rows]

## Sheet: figure 4
	Figure 4B: number of co-localized TerC on telomere per nuclei							Figure 4D: number of co-localized TerC on telomere per nuclei						Figure 4E: arbitary telomere intensity
	TPP1	TPP1	TPP1	TPP1	TPP1
	+GFP	+POT1b	+Pot1bF62A	+Pot1bdCST	+Pot1a			POT1b-TPP1	POT1bF62A-TPP1	POT1a-TPP1	POT1aF62A-TPP1			GFP	TPP1	POT1b	POT1b-TPP1	POT1bF62A-TPP1	POT1a	POT1a-TPP1	POT1aF62A-TPP1
	5	3	1	6	2			12	1	2	6			1480	7200	3305	153	939	3870	237	106
	4	4	1	6	7			7	3	6	10			1620	3480	3020	1560	1000	369	1270	698
	6	2	5	8	4			6	6	5	5			167	7520	2100	462	1560	121	376	934
	6	6	3	3	4			17	5	6	7			1510	3410	2070	666	1460	690	1280	64
	4	6	7	4	8			14	6	3	5			1410	1980	369	861	1050	5550	1330	799
	4	3	3	8	2			11	8	5	5			1300	2840	2580	2230	1730	98	50	1180
	3	3	1	6	12			16	5	5	1			1700	2000	2755	1870	1130	158	1110	1280
	1	7	3	7	2			10	2	5	7			1650	2170	2925	111	324	1180	281	1840
	4	6	3	6	5			4	2	6	3			1490	914	3275	2240	876	2030	6350	819
	9	4	5	10	5			2	2	8	3			405	121	2875	1850	652	476	54	218
	17	5	7	5	5			6	1	11	2			404	1170	3050	2810	1070	664	1510	1710
	3	6	6	16	5			8	5	8	1			175	1410	3870	5660	5100	969	498	378
	6	8	1	11	6			10	3	6	2			2310	4330	3070	2920	3910	938	2810	143
	2	9	2	6	3			16	4	4	4			2390	1370	2770	237	1100	606	2550	382
	4	8	4	9	5			7	7	4	2			2420	412	5300	2780	2430	8660	497	956
	4	4	2	1	6			13	2	6	2			2020	127	545	952	2920	1400	717	968
	5	4	3	3	1			9	5	6	3			35	1310	645	564	730	97	677	550
	3	12	4	14	2			14	5	5	3			965	492	2390	5830	5010	466	902	6220
	4	18	4	5	3			7	6	7	2			848	1800	3215	1090	1470	2380	1390	699
	7	8	5	12	4			14	1	2	2			2230	318	2565	1340	1180	728	2230	167
	5	11	2	3	6			3	4	8	1			965	2030	2905	2590	734	288	878	274
	3	6	4	9	8			7	3	6	1			3650	2160	2650	2060	1180	792	1930	1330
	2	10	2	7	2			11	2	10	3			1480	848	3185	1190	1910	277	926	1430
	2	7	6	17	10			2	4	5	1			770	1700	2535	485	1060	2520	942	2180
	6	12	6	8	2			8	13	7	4			2460	271	2515	1610	3370	2020	974	146
	5	3	6	3	11			12	7	7	2			176	170	1125	1390	1980	1230	100	152
	3	5	8	5	3			11	2	4	2			112	625	1630	4560	1980	3110	1340	105
	5	10	4	2	6			12	7	15	1			115	1020	2230	1140	603	6100	1210	72
	5	12	3	3	3			9	3	2	4			425	1070	460	700	160	455	1790	404
	1	11	1	1	2			5	3	3	3			3100	1750	13050	220	1980	2550	1960	157
	2	12	4	3	6			14	11	4	10			1240	1660	1510	876	622	528	1150	140
	2	8	8	4	7			9	3	6	6			611	4630	1900	3140	3970	8200	114	238
	3	3	4	6	10			12	5	3	6			2740	433	795	2990	379	579	1550	112
	16	9	2	4	3			10	5	2	1			1400	1330	1575	1000	2080	530	1390	376
	5	15	5	2	7			9	1	5	2			72	1280	2585	1860	383	301	105	1110
	11	3	11	5	13			6	2	12	2			217	1230	3890	1240	2840	154	606	3940
	4	2	1	7	2			7	7	9	3			434	1040	2350	2020	348	402	499	239
	4	7	2	9	11			4	1	7	2			811	4720	1615	706	1960	338	227	426
	4	19	3	14	1			23	5	3	2			1860	3540	3610	470	304	2490	309	71
	4	3	5	7	2			16	7	2	5			2170	1250	2235	1320	557	431	400	415
	6	5	8	2	6			12	9	4	5			906	753	3120	17900	1520	1200	172	147
	4	8	3	4	3			8	2	4	1			289	2730	2985	1440	1820	2810	1620	33
	7	12	3	5	3			9	3	6	5			757	375	13050	1240	784	769	1710	140
	5	20	4	9	9			13	5	2	2			252	3330	1435	294	738	10900	49	566
	7	2	6	3	4			12	10	6	5			68	782	1240	1290	448	582	371	1060
	7	13	5	8	8			5	5	4	10			1080	469	34	989	1030	613	715	1200
	6	9	6	10	9			4	5	7	10			71	168	1625	1310	3800	353	103	270
	9	11	7	8	5			9	2	4	2			3580	725	7100	1540	1140	541	229	909
	6	15	4	7	5			13	1	2	3			721	3220	74.5	1370	1350	2000	1240	158
	2	3	7	8	5			9	6	4	11			995	1340	2600	3650	1970	2370	464	250
	2	8	3	10	6			12	3	4	5			2590	1270	1415	1110	3700	2340	1050	735
	2	3	3	13	3			4	3	9	4			155	917	2885	2630	455	1610	388	104
	3	6	4	4	3			7	13	1	2			1170	263	435	1850	1030	1700	1050	140
	5	3	4	3	3			14	11	5	2			851	4660	2165	1150	9880	533	374	153
	3	8	4	4	6			10	9	4	3			983	346	1595	1850	390	897	1040	582
	10	11	12	6	4			1	5	6	2			1430	1140	1690	964	527	4330	433	109
	7	11	10	8	5			14	6	6	9			927	2730	36	2100	125	3700	975	34
	4	8	6	12	7			8	5	10	4			3260	434	2250	544	1020	297	17000	482
	4	3	7	7	8			16	10	7	1			2780	1340	9100	710	502	3580	153	208
	9	13	2	7	9			14	4	4	2			2430	1290	211.5	1690	928	3020	2390	330
	8	17	8	6	1			11	3	2	9			2130	4510	1750	2010	290	232	274	296
	5	4	7	5	5			14	1	3	3			902	4950	1930	1080	112	173	396	111
	5	6	4	7	2			11	7	3	2			344	654	1945	6360	371	704	882	194
	4	16	2	7	5			4	2	3	1			666	269	6800	1270	448	167	252	803
	4	7	5	13	2			4	3	1	2			1440	724	4900	757	871	579	308	4550
	3	6	7	9	2			5	5	4	3			2080	6870	660	1230	1100	900	1730	612
	1	10	7	9	3			13	3	4	5			669	1830	1955	1030	161	815	334	261
	8	12	6	6	10			12	1	3	7			345	2210	1050	1610	2990	22	1810	1120
	2	7	6	7	1			16	2	1	3			1120	2270	70.5	1880	275	439	716	68
	5	9	10	9	3			14	3	4	3			2050	689	7150	2170	3630	2940	2940	478
	2	8	3	5	3			5	3	7	8			4420	1340	19950	3340	2280	4610	1250	1220
	3	7	5	9	11			10	5	2	7			2770	1710	111.5	1260	703	880	384	576
	6	9	4	4	3			4	3	2	11			656	936	5500	1670	3490	757	2610	14200
	1	6	4	8	7			8	7	5	1			600	6470	5350	1730	3540	3020	106	1650
	1	6	10	10	3			11	5	6	6			2190	900	34	1160	104	2250	2150	946
	3	9	4	5	4			6	5	1	1			550	2830	3535	2590	3260	655	1780	354
	3	5	12	8	3			6	8	2	8			37	898	2405	1320	979	1810	1140	66
	3	12	5	6	10			5	6	4	2			4720	2060	72.5	630	564	2110	11000	1150
	4	15	3	5	16			9	1	6	2			34	1110	3005	1580	1040	973	531	32
	11	5	9	6	7			11	7	2	7			3510	1600	1865	1420	4420	3900	1710	343
	2	4	4	6	7			13	2	2	4			1150	1450	2965	910	1140	4580	760	213
	5	15	7	10	5			8	2	2	4			3140	173	1945	644	754	177	6060	512
	15	6	8	6	6			7	5	15	3			1880	2180	2900	1290	1700	46	527	720
	8	8	4	10	9			7	2	8	3			1920	660	34.5	820	987	22	809	504
	5	6	2	16	10			12	2	6	2			321	1920	2850	385	816	1400	560	160
	6	8	4	17	2			3	2	3	4			374	349	1790	1760	656	1590	6820	908
	6	4	2	3	5			7	4	2	5			1780	2130	2435	1580	243	1980	50	180
	2	4	2	8	3			7	2	6	1			1110	1480	2815	898	3640	1340	1280	842
	5	9	8	7	3			12	2	6	5			865	127	3475	1200	631	5010	52	490
	4	8	7	9	10			3	4	2	2			2710	4530	2885	3110	248	632	2080	112
	5	10	2	10	5			13	1	5	4			2630	790	1660	1960	432	349	4220	230
	3	21	3	19	3			11	1	6	5			1420	651	1575	2470	1460	2360	1630	270
		8	4	12	6			3	3	4	3			1230	122	3255	1340	1210	964	1580	1100
		6	5	12	2			10	6	3	5			1300	641	73.5	1510	1260	1180	53	140
		4	8	4	3			5	3	3	4			302	727	34.5	884	609	599	872	243
		15	4	4	10			4	2	2	5			3610	1470	3655	234	2820	821	593	78
		8	4	2	1			10	4	2	3			445	1270	1770	2030	132	2980	51	188
		7	5	10	2			9	6	1	4			2960	173	1690	286	255	232	4060	442
		11	4	18	6			11	2	4	5			671	5560	70	3920	493	191	1460	757
		6	3	6	7			11	6	9	3			847	2070	505	1000	2600	547	608	32
		8	5	10	1			6	10	2	3			1620	1160	3035	3280	404	3120	825	3660
		6		3	4			10	2	3	7			771	2830	2625	1120	639	22	1230	414
		7		5	2			5	6	3	9			1570	4960	145.5	4300	186	371	1330	168
		8		7	12			9	1	5	3			2160	3870	69	1260	2550	920	107	1160
		4		7				11	1	5	1			412	83	1440	1790	2200	3050	168	4950
		8		8				7	1	8	7			204	182	3385	2550	569	3660	168	32
		10		7				9	1	5	6			346	6110	2240	1270	936	4530	429	537
		5		4				7	6	6	3			289	970	3360	4300	178	6480	472	837
		5		6				8		3	3			589	1890	2570	624	53	4330	2830	113
		9		8				12		2	9			1500	3280	2855	999	1730	884	606	1050
		3		11				15		12	4			488	1100	995	356	3030	2840	331	74
		15		4				7		2	3			354	2840	12800	988	105	40	381	651
		4		5				9		3	2			3430	816	3615	2090	3820	192	372	145
		6		9				4		5	5			680	2020	1960	1190	611	4370	904	3370
		14		7						3	4			2850	1810	35	1010	1470	3100	2560	1400
		5		6						4	4			1980	2820	34	2050	3970	10100	1730	634
		7		4						5	3			4250	272	2865	1360	1100	1690	3530	1160
		10		8						7	3			3050	554	2825	233	3710	1360	1770	1750
		8		3						2	6			1590	588	3685	1700	115	43	3350	164
		8		7						9	2			1900	80	1445	2650	3830	1470	54	483
		8		3						8	6			1450	2270	1220	239	755	1100	163	2100
		9		4						5	4			1130	328	1680	2980	663	612	954	1090
		7		6						2	2			629	1200	433	2000	485	421	298	71
		8		7						6	3			386	2460	5650	2080	391	2470	534	144
		7		5						8	5			685	1970	1465	2030	243	3310	393	490
		5		5						6	3			734	479	3085	1030	420	3890	260	705
		3		6						7				203	820	108	1130	223	2710	4850	330
		3		4						3				760	1650	2955	2830	476	4460	3100	969
		5		19						2				226	802	6100	1460	53	909	760	309
		6		12						4				489	2090	3150	1130	416	622	1470	428
		17		13						8				162	609	1645	2520	1950	1860	822	816
		9		17						6				154	420	2495	1560	181	349	1630	1090
		9		3						6				2630	1170	2070	2510	228	3630	1280	1040
		18		11						4				1040	753	1335	2120	171	1400	251	2050
		20		6						5				1120	2450	760	1050	157	289	1520	1330
		17		11						14				656	2240	5350	4200	1440	475	413	1560
		12		10						11				913	1350	1090	1150	717	1070	1280	3300
		8		8						9				1800	701	1035	1810	169	1610	1120	1550
		3		3						6				257	1320	2480	862	1640	225	758	5610
		3		6						5				2060	1840	276	5710	1650	5460	1110	1770
		11		3						14				601	903	760	829	172	2040	597	2820
		3		4						3				671	487	2455	4440	2390	1550	951	1020
		4		4						4				36	1080	5550	242	2460	1520	1000	1830
		4		2						5				523	997	2035	2130	367	5690	2490	951
		5		4						5				2050	726	1380	5610	1900	1700	602	1980
		8		4						7				603	2840	2760	3820	374	905	685	1710
		7		8						4				1250	1290	1255	4160	3000	8510	1380	1680
				5						4				1460	169	2615	1350	3930	4410	220	697
				9						7				164	2300	10500	1280	51	3340	6230	835
				3						17				744	1130	905	835	3040	1620	417	866
				6						15				943	525	2530	402	104	818	2160	1180
				8						14				362	387	2015	2600	251	1600	1870	1300
				5						11				904	555	10000	2350	215	848	392	721
				6						7				1110	771	60.5	1080	3620	767	371	1670
				2						4				597	1830	3805	811	4760	90	175	1990
				6						11				765	200	1290	1280	4000	411	431	1740
										12				11300	1740	1815	1480	3210	41	468	2120
										3				1070	264	1585	1550	3200	3020	7250	28
										4				171	1460	2065	3000	1370	2210	1400	1520
										7				364	203	2450	944	2270	462	495	382
										10				2280	87	1635	4460	2430	216	4090	1290
										3				35	166	3820	499	1360	309	103	432
										4				1530	135	1275	812	29	184	3040	2070
										2				37	833	985	937	671	212	1370	423
										5				170	437	1170	1490	522	1040	1910	2260
										7				118	162	1460	1760	451	283	1250	521
										8				36	185	2265	941	452	534	198	2660
										3				2230	559	5850	1160	2080	933	1680	1440
										5				1150	391	2510	2810	334	1830	462	688
										14				216	2980	880	227	227	1070	641	476
										4				1910	1500	7400	2770	323	996	958	1590
										3				156	16	2485	1220	774	1830	396	724
										9				636	561	1275	367	348	1050	298	1840
										9				1560	127	1215	1360	407	858	637	2060
										13				2450	906	4825	2530	630	565	123	85
										8				151	2530	3795	837	30	915	1440	2550
										10				1470	344	1205	1430	1710	1170	1160	828
										5				5510	239	4575	1310	816	2040	7780	397
										5				1470	237	5950	55	841	1210	1160	1760
														1090	2070	2760	678	972	992	1590	3800
														1030	186	945	814	862	9050	3930	669
														2610	140	2875	357	211	1110	1770	456
														1200	16	2605	62	500	3570	560	437
														1410	496	1385	1590	841	2230	7620	860
														1560	4650	1520	1680	1530	5380	1180	87
														439	1910	1760	1660	528	3030	689	407
														1920	500	2530	1580	891	729	3480	120
														3420	585	2045	5430	940	191	363	28
														780	175	2620	1430	726	1300	1910	248
														1470	222	5400	491	618	582	1880	451
														1960	314	2990	1030	1590	41	13200	649
														1260	121	2925	2460	436	2450	895	414
														10900	235	2335	268	477	83	3810	1080
														568	1010	2250	118	754	3870	3240	603
														486	403	1990	1970	1210	2260	6940	327
														116	449	1985	2090	200	144	2870	4380
														2420	181	2175	1100	851	942	60	2590
														2060	414	2640	1970	1370	2190	206	806
														9500	334	17700	2400	3730	633	8160	27
														2050	685	1805	1880	1470	1870	2360	797
														2070	182	955	1350	4770	1970	59	349
														1410	3280	1585	1360	418	1080	59	89
														2630	272	5250	2290	1210	880	1840	163
														215	6790	1945	1030	649	694	267	1620
														80	242	1295	1640	998	783	2010	549
														897	383	1395	1270	1740	182	1460	841
														2100	322	1335	1430	1110	695	6710	1040
														605	208	2375	3470	5330	798	1190	568
														2430	345	1975	2000	1240	1660	2790	470
														2530	3300	2640	1300	2190	977	1460	1240
														2180	5840	1790	2600	1350	3090	1550	522
														1810	377	1185	3240	1870	2200	934	688
														1590	88	98.5	1410	1300	2460	64	238
														971	348	1655	1440	325	1880	2650	468
														1230	241	2215	672	2860	2560	3920	439
														975	2460	2395	3180	1420	636	6470	865
														226	333	2285	615	2140	664	491	991
														855	2460	905	492	1240	3050	67	2280
														4590	16	1135	1690	535	2520	591	679
														36	191	2870	4290	3080	1520	130	2490
														771	181	4080	921	1530	912	8770	616
														1050	65	7500	4740	961	2640	123	28
														1120	48	2470	3700	1320	2740	1100	717
														38	214	5750	3470	825	762	5930	886
														682	1190	235.5	3700	604	665	2280	1090
														837	549	1330	432	4780	654	1400	1960
														2020	16	4400	3150	597	797	9110	505
														2890	48	4290	61	4720	4850	2020	558
														6340	390	1290	2030	1320	130	1250	2000
														545	876	30	4470	91	210	6570	1120
														421	1170	4300	452	861	1690	361	2260
														256	51	1730	2720	498	918	508	3150
														2110	134	1410	2170	307	611	1570	260
														406	383	14000	1280	589	1110	11400	2850
														932	9860	1080	1460	95	4330	129	388
														957	431	2195	1060	681	354	1270	2250
														4460	177	2155	2450	1180	457	15600	158
														3540	271	1690	1130	365	893	3360	2530
														2890	2600	3780	1370	288	243	2460	2870
														2450	110	3195	2950	936	3440	143	654
														5470	93	2710	2270	2110	62	1550	1300
														37	70	1410	2490	1880	165	1560	686
														72	361	1440	981	995	1050	4520	163
														2600	16	8200	58	577	648	2970	2030
														2890	51	1885	247	1290	392	771	29
														504	692	33450	1290	29	910	3080	505
														1820	592	30	1820	1220	1510	3280	1550
														1090	994	7750	1030	1280	1190	848	643
														1120	561	130	63	898	2230	1750	2720
														1030	189	2390	4680	405	3320	3730	2550
														522	163	1560	3480	1510	656	397	487
														38	269	1815	1140	2050	813	1490	1240
														427	1400	136.5	927	3020	720	1620	860
														2830	2940	2015	572	905	1110	1250	56
														4810	164	1725	1130	3180	1130	1780	1030
														731	7110	9350	404	1280	682	1750	228
														651	1130	2205	3660	988	891	261	1860
														871	1620	123	712	1020	776	6210	489
														341	5030	3440	1870	657	560	2300	1310
														852	236	1685	1430	123	627	906	1370
														157	275	1825	115	1110	3180	2900	1060
														246	373	3215	239	1250	123	4840	2110
														39	255	670	499	1310	30	4430	897
														1610	300	6800	1940	777	311	6850	714
														3150	98	500	1940	286	1210	2500	160
														1960	2430	665	1320	548	333	995	1830
														864	1300	2345	1320	839	275	1890	2620
														5650	1690	3150	1500	1070	1370	1920	749
														864	488	1375	282	3010	1530	3190	3080
														487	606	2090	3610	626	1780	614	2870
														119	598	4585	1640	91	961	1620	1970
														208	795	780	1780	160	1150	6950	3230
														632	140	4270	2720	4950	2610	466	393
														290	5010	480.5	3130	960	1030	2690	558
														469	219	6550	515	374	818	827	885
														609	354	2375	212	1130	1410	275	1550
														570	87	1300	4080	624	1460	542	6240
														79	289	3145	3130	1770	1740	735	378
														538	4800	800	1440	781	1460	1740	4450
														202	221	95.5	1220	2390	3570	825	459
														39	87	620	429	1410	7070	66	583
														1950	4760	1945	832	2970	2620	9670	152
														497	175	3655	2050	392	222	276	3060
														1390	2220	3040	653	708	29	2050	617
														1520	252	1515	411	739	738	2090	3190
														722	134	163	713	1180	857	943	1500
														2400	2160	1975	279	541	2400	717	1420
														3860	1970	1200	613	490	1750	316	722
														1540	658	280.5	2700	617	6890	699	983
														157	961	97.5	265	839	5810	714	1060
														1010	1180	318	816	477	766	4850	1060
														398	1960	2990	1830	622	1120	542	1710
														636	221	3650	2510	708	6680	699	1350
														929	583	1670	3320	608	1780	1090	1810
														628	1690	1410	1750	465	1110	3800	3260
														472	1980	2360	2780	396	1980	758	3270
														353	110	3350	730	736	1600	1780	1490
														778	1540	2605	1070	963	860	10100	1550
														749	1660	2465	519	373	693	1200	1190
														77	615	1030	123	815	689	4650	1280
														3670	556	1070	1170	212	6680	281	1830
														1290	214	3265	635	557	811	3430	1070
														1440	4540	2835	1300	350	7910	3650	441
														1490	2970	2605	337	276	3570	4080	5750
														1230	204	925	4710	521	819	2860	4300
														257	469	560	548	678	268	1850	648
														450	2790	3285	56	119	1280	3690	788
														1370	415	1650	1560	30	913	122	1130
														1070	513	363.5	961	1300	1780	4220	570
														4120	365	3385	664	981	687	531	143
														1580	585	199	328	2150	3160	475	97
														2760	975	960	365	1690	1570	3120	954
														3070	62	3440	1610	2790	2460	1220	100
														37	1300	2970	1430	1680	2370	2980	1800
														1520	1800	101.5	190	497	241	986	391
														1750	1510	287.5	2210	1570	992	3410	667
														3430	2150	245.5	781	486	731	1030	1460
														2710	20	1415	8490	587	2960	3070	996
														74	284	1395	568	1680	1170	1340	5220
														36	2930	2065	1070	540	933	918	275
														922	8610	196.5	184	219	572	273	714
														2650	21	136.5	2180	255	537	3970	492
														2670	193	247.5	5030	313	2000	4450	901
														691	503	1970	3690	97	267	1220	192
														954	1180	411	3830	49	3080	566	2000
														4830	2010	1495	930	458	2920	2870	1510
														32	64	2345	1530	129	660	165	3420
														5370	40	1110	1040	137	563	1000	378
														48	944	274	785	258	1010	1280	692
														291	175	5300	2640	96	478	2370	818
														708	336	378	1920	199	622	2930	3190
														87	1350	1955	2690	96	60	2200	1350
														506	277	505	2830	791	361	3300	2970
														743	1480	361.5	2180	1490	1880	961	1460
														366	2320	296	1100	224	387	4280	815
														261	286	147.5	57	176	1340	744	3400
														3590	861	95.5	1710	163	1710	2300	1370
														768	854	1065	523	184	1120	513	2690
														603	1370	1845	4550	1090	1460	3540	332
														1790	7760	258	179	972	1380	1010	47
														1960	308	1905	981	71	5880	3810	1530
														366	615	625	1800	327	2370	700	775
														5030	643	30.5	2020	1570	686	220	867
														662	257	246.5	482	23	591	256	48
														2590	114	525	5490	674	1340	4880	713
														398	235	3695	371	1260	1540	904	186
														16	88	5400	510	1450	1190	5570	437
														2280	442	313.5	267	136	1030	9230	1510
														974	439	565	474	71	1160	152	97
														1220	1350	4030	1320	573	3030	1230	2940
														2330	222	670	3160	50	578	1450	1290
														9640	988	3690	345	1050	397	2080	91
														1270	1050	62	1210	197	4670	1530	239
														978	169	2490	474	155	1900	1310	48
														942	1380	940	865	418	1610	48	2120
														280	564	227	2240	254	731	1720	153
														1660	1200	1640	247	77	352	1440	8260
														16	1030	3755	186	958	805	2130	7740
														288	530	4520	1010	485	3670	54	416
														1800	313	890	2250	1810	7360	1350	471
														4060	409	130	1930	1240	2560	2640	563
														50	460	855	60	196	412	858	3510
														16	273	3825	970	170	2310	1190	314
														1240	528	61.5	1290	106	1570	1220	2260
														16	211	337	2400	47	1720	634	1430
														9110	20	396	2160	330	1270	2230	3680
														2430	62	4670	395	784	2220	615	1550
														16	2510	346	2430	478	3440	3100	996
														3910	208	239.5	2900	628	6170	5680	625
														3110	2160	301.5	1210	23	2120	3310	1000
														249	3120	126.5	2400	70	548	2150	2940
														2880	1990	292.5	4430	351	299	97	322
														7030	1130	8850	1810	94	262	7420	737
														17	20	141	930	1390	524	1910	3120
														566	2340	417.5	4300	475	941	1120	813
														16	4670	4770	1860	1110	3910	2150	565
														221	181	3330	811	222	92	107	3150
														1250	85	285	974	73	1210	931	1080
														2230	525	590	668	26	2510	3410	1940
														1160	1170	360	1350	49	2110	1920	1940
														79	475	178.5	368	125	89	3730	2390
														1280	180	31	1200	23	1810	3970	153
														2950	2000	1155	2470	462	195	4470	1500
														1550	1360	3565	1220	203	576	929	2330
														1180	425	374	886	74	461	2510	1300
														16	1880	670	139	81	1810	1140	1270
														3730	924	264.5	328	276	2660	1500	1050
														33	1380	2550	319	1300	646	652	1700
														937	8110	329.5	2990	759	913	1330	1870
														103	146	1385	2960	185	2180	1520	1680
														446	6180	3470	3270	233	1090	427	1440
														570	326	1955	5650	81	4030	1040	926
														469	4050	580	3150	23	1360	1820	1730
														828	163	475.5	4870	194	7310	3070	1540
														446	20	242	1020	259	1200	881	355
														480	371	1525	823	104	1330	4130	97
														311	839	4005	2150	1410	865	1490	196
														1470	704	447	2370	371	586	547	401
														10300	1990	1765	1850	2090	1250	1170	610
														16	20	208.5	367	1040	5300	11700	263
														48	227	1855	1540	24	615	30500	603
														128	3760	30.5	2120	151	161	765	462
														51	1500	2670	232	2790	1860	1720	732
														18	1950	61.5	1460	2800	726	2320	1310
														346	1360	1325	2340	2400	450	109	8680
														2560	241	3620	1980	2810	9550	1320	45
														937	410	248	1550	25	3010	2210	91
														787	697	1045	1490	563	6090	1150	10200
														650	510	355	1250	76	1020	656	781
														1170	800	730	1250	103	1170	5110	1040
														4700	4570	66	7280	3030	4290	875	748
														4500	970	93.5	1320	2960	63	1430	1550
														1380	179	755	647	25	1450	4970	909
														470	310	31.5	28	48	1030	1210	1240
														439	804	462.5	734	51	990	1640	1830
														5470	294	194	1780	201	2060	1310	1430
														533	762	243.5	1360	621	2770	2070	67
														952	716	9800	640	1380	1940	1960	429
														307	139	2675	2390	6680	2570	678	1020
														198	525	570	1560	23	909	1550	732
														3480	20	386.5	1870	3250	840	10100	3850
														476	339	205.5	4420	1440	2330	2320	3020
														1200	789	97.5	2170	2920	60	5510	1260
														1380	962	840	402	2820	1380	868	1550
														2430	393	415	2690	730	2630	6650	996
														259	487	411	1710	24	1130	1210	957
														3070	2240	925	448	159	311	1780	373
														109	673	131.5	994	74	1250	4870	3820
														2900	634	885	2350	260	2500	2960	3140
														977	496	432	1300	25	3470	158	1520
														546	405	770	750	136	2770	1590	1480
														300	1510	322.5	1100	99	1750	6560	1060
														850	4350	480	2860	110	2030	4060	3040
														520	6690	755	1040	262	674	1990	2600
														1630	116	323.5	1530	1530	658	3740	464
														1140	455	204	1500	139	387	2910	126
														428	2330	640	2870	26	7630	2100	1120
														105	311	429.5	1150	538	1790	1410	1440
														317	385	1730	6790	444	1980	2090	130
														290	459	236	462	974	1970	403	7630
														793	61	3425	8430	333	220	1720	283
														108	2390	1025	706	399	407	1520	545
														806	1060	66	5750	266	1560	48	2770
														1380	301	136	2650	224	621	2880	2820
														54	951	740	2300	115	3050	1090	1890
														1710	857	96.5	175	452	1500	2550	1680
														1390	198	515	2000	2110	110	2540	2440
														1310	202	3220	1420	801	3330	2220	448
														25	6400	1635	10600	73	525	2210	949
														753	501	550	1570	2330	906	3710	3200
														410	89	30.5	2980	391	2170	5500	3620
														506	207	164	3080	447	779	838	1340
														192	200	2970	637	573	470	908	31
														939	264	128	1930	1860	1030	1160	5940
														683	2830	270.5	1280	1520	1860	372	394
														771	300	249.5	840	223	1090	8620	577
														76	1370	4650	1450	325	982	1340	2200
														744	20	168.5	9080	98	178	1790	814
														122	6570	137	2490	23	4610	2020	457
														448	583	311	2210	246	681	2200	237
														25	285	1210	2970	1910	1600	941	129
														25	997	1115	5350	2120	1100	157	490
														1650	318	488.5	11000	165	1580	803	133
														2400	605	100.5	2330	329	5250	3730	611
														1860	40	360.5	20	201	912	680	2540
														1070	589	162	154	70	928	1280	2360
														189	1020	1105	2110	232	1110	1020	547
														508	839	2115	3530	23	917	2060	669
														507	41	302.5	8870	108	482	1930	2280
														446	1190	30.5	7030	1580	672	1260	1640
														53	8410	65.5	3630	3130	1060	2460	3000
														776	1140	3160	2880	1870	2780	2750	62
														499	2140	6200	1420	3580	2210	2690	216
														387	5450	2805	1730	3120	2220	615	8530
														312	393	5800	305	2440	966	154	160
														584	3660	3135	557	1990	795	3100	94
														667	499	3285	1080	2090	1390	2860	542
														791	1450	4905	14400	1350	2240	147	655
														472	3840	5450	822	742	1300	154	1490
														51	3370	935	377	877	603	1440	2840
														1060	1750	26600	180	9540	33	2370	353
														274	339	245.5	675	1070	1800	835	6020
														702	379	350	2150	1090	1500	210	1020
														271	204	2705	3020	268	180	2100	328
														231	1440	2970	174	182	409	31	1410
														256	1820	3725	2590	2150	2980	579	253
														26	181	1975	750	964	557	269	291
														412	1790	1910	5370	2270	4520	13900	397
														2040	1300	1855	2040	1420	278	239	666
														2130	41	1970	2120	163	2250	1560	8750
														1380	3390	3125	165	442	74	5200	1980
														1110	1400	2415	6120	279	1680	1740	2290
														2510	425	3625	7460	6300	350	1230	10200
														284	4110	1790	42	1140	902	1760	1650
														1950	3600	2635	225	653	1570	6670	506
														3030	3090	14000	4950	275	3110	756	1580
														51	2990	3385	2640	32	1240	2440	645
														1940	9120	2470	2840	66	2340	253	572
														51	9920	1245	809	3400	2860	2100	95
														632	1850	2855	3030	3580	1380	494	102
														377	3360	5750	1090	3640	807	1120	2250
														1110	2810	4640	1380	371	1930	2510	1750
														668	2900	3625	370	328	1940	881	2090
														1130	1970	2095	48	3600	140	498	1610
														165	1750	2760	1160	1250	776	784	1800
														1000	2430	1750	2840	1170	2670	1170	880
														121	5190	1765	2570	1020	836	3020	1020
														1060	4790	2860	2410	1230	1050	3040	2130
														289	1940	9900	638	219	790	2640	3340
														80	2090	2595	262	586	1140	2290	67
														501	1660	2060	1900	750	899	3300	6170
														1240	2860	2800	1690	825	1330	268	1980
														391	3090	3600	5370	3940	476	98	5260
														2520	1960	1950	1990	749	242	2890	31
														257	1610	3065	936	104	351	6040	1460
														1700	1030	5100	1180	315	1300	340	349
														27	1450	31	804	759	491	180	426
														4060	4840	1525	1240	463	583	10200	2180
														772	16500	3015	864	1470	1110	1260	3380
														726	3590	1815	684	845	1840	824	2550
														3340	1800	2420	1500	140	1670	3120	1160
														608	125	187	4310	1010	3570	908	125
														1010	122	404	2240	1180	5500	1380	1490
														786	7890	1735	333	642	608	217	692
														3010	55	481.5	929	1340	2360	3350	1180
														549	9030	5100	979	1810	886	1190	1420
														1280	1270	2695	4440	847	1210	1670	1110
														428	7650	2560	2060	1050	1130	1970	431
														2440	1880	17050	9430	1830	1010	1350	1540
														2460	5320	405	3300	726	1940	2250	1520
														479	3120	2235	1640	663	1110	67	190
														657	2860	3095	91	564	1100	2480	622
														199	3540	2555	943	656	1160	63	409
														1180	1250	2830	1020	773	968	68	485
														865	823	1755	2860	270	1190	414	7680
														320	2190	2410	185	469	611	71	382
														1300	471	3660	9040	565	2270	8250	911
														1040	1460	3070	590	1020	381	2390	1070
														230	464	11300	1070	1240	642	2630	983
														25	6130	2255	2110	619	810	2950	988
														25	6360	9950	3470	533	506	2570	696
														1050	2180	4180	2350	1880	1450	298	65
														591	2230	3020	2750	2010	2120	568	1760
														1020	4600	775	361	136	1210	463	43
														527	356	2150	1090	258	1640	599	985
														317	2790	5250	303	860	1120	4790	829
														218	3530	3950	2130	626	888	845	1460
														114	7020	8950	392	2970	871	508	1690
														302	5380	2255	5240	1190	5950	628	178
														1260	4750	8300	14400	2260	702	880	317
														1150	8290	2215	1030	531	386	1140	324
														245	2600	4205	489	1190	445	680	199
														398	7580	2235	757	504	69	379	2600
														545	2110	2705	928	212	109	39	2690
														608	10000	1935	1760	32	1830	9	102
														855	2190	2560	248	256	155	706	456
														1140	2340	2150	9370	273	1320	405	1260
														27	1510	3010	8830	701	224	3420	1020
														111	1600	5350	2310	1240	4100	48	235
														1540	3970	7000	193	33	1250	128	674
														980	3990	6050	999	1130	1400	236	4590
														2580	2440	2840	97	139	1070	403	2910
														1400	4900	2520	375	3480	664	152	1630
														51	4290	11400	2520	105	987	1330	1130
														108	2920	3440	211	3880	1780	898	3300
														630	2750	2610	788	2530	1100	6710	2620
														2500	2400	5150	973	2560	2030	9	759
														665	2290	2380	687	106	2670	9	1050
														416	1750	6800	1460	558	5590	9	930
														115	2160	378	2140	50	976	9	759
														970	5420	2835	712	12	967	9	836
														574	4090	6150	1600	975	1290	1380	892
														524	2360	2580	1750	110	606	9	90
														1090	1970	2860	1210	13	477	452	1520
														314	7860	2260	313	50	219	9	1480
														660	3830	4155	103	114	729	793	198
														2250	4420	2340	1000	765	866	9	1370
														1400	1860	394	1110	68	120	18	283
														881	3800	306.5	3670	585	821	9	1620
														875	1700	2410	2420	1660	508	18	841
														1370	7400	5200	1720	974	585	9	733
														1980	14800	3210	455	1260	3260	9	804
														1100	1340	4470	2990	24	275	18	3340
														238	1740	2655	295	2930	740	9	2840
														271	2460	10100	1250	435	766	9	187
														627	5740	26450	1600	413	1170	9	352
														1240	2490	2305	1980	173	1690	63	449
														763	4100	1450	1400	139	586	9	992
														1680	6300	6450	2920	235	663	9	178
														1710	2240	645	917	394	1110	9	2930
														2310	2030	8000	2600	715	978	9	1090
														809	2310	2855	3840	346	866	18	1330
														224	4120	3590	506	145	1810	9	4390
														228	2550	2980	1310	950	890	45	2020
														134	6540	4910	2690	706	24	9	805
														199	2690	2920	1720	697	984	9	90
														1310	5820	3510	4110	238	3260	9	280
														285	5650	29.5	3060	36	1610	45	696
														405	2050	2650	2250	757	4370	9	2360
														1330	805	2245	3990	336	443	9	476
														381	7130	3235	14200	56	433	9	254
														664	6170	6000	6670	514	1780	45	610
														175	894	2580	3490	115	487	935	1540
														1740	2500	2120	49	569	545	18	1570
														2060	6820	2355	3510	96	2460	36	504
														53	7190	1915	1900	62	860	90	2970
														1340	9000	2750	1050	88	389	1300	188
														3050	3160	1840	1570	48	2100	9	2630
														914	3330	2990	2360	605	359	9	683
														81	9430	2045	1740	12	1890	9	4330
														367	7120	2375	366	12	569	9	196
														54	2470	10550	1250	1240	424	9	1340
														339	2460	2620	776	49	441	359	1150
														1400	4230	1775	398	1530	695	18	2740
														1240	10100	5150	1710	24	2320	218	1190
														1800	7580	6200	2220	242	146	9	1380
														1170	2440	2805	4880	26	640	18	1290
														1200	1330	5600	2340	13	2520	9	521
														1430	1340	5850	2040	13	635	36	622
														1130	54	1675	1810	1150	1890	99	5020
														595	8200	8500	6550	148	801	18	2790
														3920	2150	1535	2370	53	1110	9	93
														874	2410	1390	95	41	2980	18	503
														2660	13100	1380	1260	673	2920	9	1670
														9750	2280	7000	795	37	281	18	47
														1550	3170	58.5	2180	12	683	72	5630
														1380	2530	900	7650	119	1430	1540	340
														950	2550	1330	1660	678	2860	9	532
														7510	1840	1275	718	299	789	1490	671
														2210	54	1640	1430	205	608	18	1630
														1580	1290	2125	2150	253	912	36	93
														3790	1180	1610	1890	705	588	9	679
														1470	1130	1470	580	644	2670	865	1140
														854	1470	1415	979	605	667	9	555
														1420	2540	1615	623	67	871	36	329
														1990	1110	25.5	4510	4710	510	9	729
														109	1270	2240	1740	1330	2680	9	87
														3080	2140	131.5	1300	279	944	671	1570
														57	2170	2960	1020	24	907	9	1680
														700	1320	1090	1570	123	995	63	2820
														385	4260	26.5	1480	36	4030	9	1020
														861	1620	1055	5400	383	1230	27	1420
														611	201	54	434	12	674	18	1240
														2230	26	403	455	117	482	9	3410
														1150	669	1555	853	1820	2080	9	136
														2390	2700	720	1280	2760	540	63	356
														3020	613	157	95	210	1640	9	947
														865	2380	775	513	187	1000	83	810
														344	945	1400	611	111	850	9	2030
														177	905	26.5	3730	120	521	18	802
														1180	430	465	2330	977	45	18	1160
														1440	656	700	431	26	1520	9	415
														904	447	26	221	212	805	189	6700
														53	922	780	2890	558	1440	9	1520
														2150	482	1650	1630	1010	1220	91	794
														2620	124	875	241	59	619	9	94
														2820	9520	26.5	315	50	4130	9	833
														2080	2330	2380	309	1180	1260	45	371
														2260	1380	3175	406	101	1770	9	915
														4610	1120	3125	490	170	982	9	1450
														2170	3600	27	383	424	219	45	187
														259	6580	25.5	374	1030	45	18	488
														1800	1520	2050	872	13	909	9	2010
														311	1930	2170	1600	453	1330	9	1690
														3020	1830	610	19100	103	350	9	6950
														61	2070	395	3570	2720	436	9	1400
														1370	2270	52.5	86	80	1140	1560	1220
														3200	1330	53	2460	80	145	1540	131
														1940	3150	20400	1450	1870	65	1010	589
														4590	782	51	2330	24	93	2730	528
														1690	618	27.5	329	595	2050	439	4410
														239	540	2185	10000	800	311	809	1710
														3450	840	2465	1100	228	98	2790	580
														178	1000	1995	262	180	432	697	2760
														682	3080	675	4240	929	765	598	1250
														871	3620	25.5	302	1180	1060	48	1200
														121	1220	1560	2600	367	1010	1310	4930
														9900	890	27.5	250	38	697	2510	1020
														5180	1280	1520	2650	69	219	2090	1590
														252	2250	2435	2210	97	944	467	1720
														778	2050	206.5	338	38	767	292	143
														214	3450	26.5	46	108	779	594	2330
														52	2490	2630	307	195	475	764	7200
														7760	270	2425	4130	667	914	777	1640
														479	2940	25.5	130	326	1310	1000	2570
														110	25	1665	7990	128	911	372	1700
														1980	762	1315	950	655	913	1160	1770
														277	190	3130	691	7550	950	281	2360
														828	1750	1570	1050	192	379	1000	1730
														52	6390	825	143	12	558	780	3120
														1870	885	23600	10100	12	146	1190	1450
														2480	767	5150	197	12	1410	665	1220
														229	1490	1945	2520	12	957	1240	1830
														1060	1870	25.5	3700	638	695	709	2880
														7460	674	25.5	361	416	445	967	2340
														1160	685	25.5	8540	12	4990	981	2930
														1440	517	635	998	12	980	1550	1500
														115	556	26	945	2090	1120	932	973
														1570	268	2880	1960	12	1120	1020	1310
														1340	861	25.5	512	12	708	764	455
														1930	2100	610	2880	349	403	90	514
														572	1530	102	3110	12	870	938	3400
														762	950	1355	1490	12	5360	514	9400
														736	922	5300	1350	24	62	1560	1440
														2040	1560	26.5	4810	12	378	206	1280
														819	8260	26	1010	187	953	380	1690
														1130	526	895	851	36	2540	1520	1800
														1210	559	103	1890	12	1440	1540	1800
														1810	579	1595	369	12	990	1400	795
														460	1040	78	582	13	108	1740	793
														106	278	590	1340	12	770	1550	554
														1150	1830	1250	630	12	1020	1350	1140
														626	775	168.5	413	169	1950	1710	665
														116	3680	51	681	1690	3020	496	184
														347	3350	26.5	306	12	2860	2590	101
														815	3130	106.5	1820	12	817	2890	1460
														1330	425	25.5	251	80	483	1590	1020
														811	1760	475.5	525	388	5130	1260	191
														171	1290	2660	583	609	662	2060	1970
														814	1730	2605	927	36	1200	1370	298
														694	1250	142.5	407	435	1250	3820	1440
														1200	2520	2155	196	305	2990	352	1810
														173	2250	7800	8040	12	2110	3800	313
														264	1070	4165	659	111	7550	247	443
														168	1100	2140	7600	500	1470	312	188
														704	1190	25.5	2440	63	9450	3990	2080
														1180	1550	1505	2710	166	2310	3760	2010
														4660	1900	1190	357	280	5140	1390	717
														692	1720	555	934	50	3840	3740	3370
														803	2500	10850	1250	3130	920	1210	3050
														1140	1660	1740	887	320	1330	502	1620
														570	1470	1395	470	37	1270	950	3830
														1670	560	53	710	102	246	3020	3370
														1210	781	745	2520	24	1210	1160	1350
														785	435	26	547	10600	1310	1430	188
														2720	403	875	474	12	296	1360	235
														457	2760	2230	962	614	119	902	2910
														2690	2160	1420	1000	12	1520	1330	2770
														6990	1840	1310	972	24	1850	684	1500
														1410	3350	1320	1430	12	1670	2900	1470
														1270	418	272	905	12	1100	1240	1270
														175	1830	1210	1170	609	1350	861	1390
														1800	1300	595	1240	12	59	3570	699
														7270	1050	212.5	1750	826	2080	464	508
														106	919	835	1760	12	1930	140	3080
														6320	744	1040	495	280	784	4650	3340
														3440	192	670	586	12	3800	1680	5130
														2240	1390	720	2320	73	1470	1320	4840
														3960	1190	100.5	532	13	3450	815	1700
														586	828	1780	301	12	2410	1330	1220
														1840	412	795	811	12	1830	2810	2310
														1810	2700	925	828	216	1850	2160	1130
														53	2570	670	806	66	3340	1160	1690
														1570	2100	705	1080	346	760	1930	4520
														234	395	1545	838	1220	53	1090	1900
														2000	709	2685	2380	1060	4320	546	1800
														2750	156	760	2060	1580	6480	446	4110
														1040	2330	2450	1890	12	2270	211	1910
														1560	433	1360	1260	12	3150	136	2690
														1080	2020	231.5	1460	16	6690	1560	451
														743	1050	1725	631	7160	177	2030	1400
														4790	4830	133	2340	6600	12300	1910	695
														2050	1650	3055	3790	17	2830	1050	469
														1990	2550	770	969	16	5040	537	2860
														6720	1120	2035	2650	16	1220	2200	1040
														1550	1560	374	617	1760	248	3690	3710
														455	359	2160	563	864	2530	748	1100
														3130	443	1750	7410	819	1440	44	1460
														805	713	115.5	1890	1830	1250	657	2150
														1270	2600	2490	1510	903	1100	1280	1510
														1530	1200	1630	1530	410	1150	1050	8850
														1430	1140	1385	4300	464	956	1110	2210
														846	1330	835	462	613	2560	1800	3700
														604	357	3410	971	913	16100	916	8400
														9560	1450	176.5	137	65	8810	4990	8880
														10	1840	1020	1410	2390	10500	2120	1960
														544	1250	3080	8680	16	7960	1140	1910
														478	1010	1815	993	3890	2820	2080	2180
														1830	937	1305	918	16	1500	1130	9120
														42	10600	685	486	3060	841	475	3170
														2860	830	595	8660	381	651	1890	1670
														475	490	545	1570	36	2950	1360	248
														1470	387	53	1600	2190	56	1700	4650
														77	401	640	983	16	989	1430	1260
														234	3340	1325	695	4790	2030	736	1420
														939	2540	760	464	17	54	1310	1160
														296	1090	18500	3160	16	735	2600	1240
														1970	1560	590	44	704	776	521	1280
														609	10900	25	3720	749	312	154	3650
														1210	1620	11400	1810	16	7200	1610	3870
														537	2750	1010	1390	97	3680	1580	817
														727	67	6150	1350	1880	1950	3380	2710
														626	1900	305.5	1370	33	1960	2390	2180
														2880	1710	25	2130	17	1510	217	374
														302	497	25	709	65	1070	4390	1630
														412	772	334	136	16	1740	2320	2820
														356	4340	5350	202	1970	1790	1830	814
														313	907	76	1090	2190	4070	721	747
														2460	539	25	358	17	9530	889	1320
														10	976	6100	1200	1230	2940	2470	1050
														5720	1270	25	300	1690	1690	4280	1490
														981	1770	7100	1050	866	2020	3150	4540
														257	1700	25	550	750	3320	519	1560
														417	335	128.5	5610	16	14300	1480	1590
														797	909	25	494	1170	1230	332	285
														3130	1350	275	3290	548	53	2740	1320
														570	910	5300	967	16	5700	1250	4720
														2910	651	55	462	1720	420	5320	977
														848	1900	5300	445	6870	247	2830	1330
														231	1960	5950	448	32	488	1580	1880
														194	2230	540	815	1360	230	4640	1290
														602	1820	4215	1480	16	539	1160	641
														851	266	2540	1010	1090	742	1460	6050
														326	2740	1010	516	16	1410	3940	6280
														1430	472	860	3920	16	344	4070	5870
														225	2030	231	2700	18	1300	94	1410
														10	9600	2760	2750	315	6790	719	2180
														208	851	6450	2590	16	1160	977	1110
														53	1820	51.5	3920	128	757	1460	234
														2400	1590	6500	1120	32	540	933	610
														2680	1660	25.5	599	1930	1290	2020	2020
														4300	2310	2995	3650	9630	881	1420	5490
														1560	2200	101	1910	48	1650	1150	2000
														1010	1260	230.5	4090	16	41	7350	5450
														1310	694	7700	1620	32	1120	1710	1010
														972	1520	25.5	3430	360	1180	1190	1400
														162	372	4535	1010	16	1090	6880	2430
														794	168	4475	807	213	1700	1020	2310
														4380	1550	9500	175	16	1910	1390	2640
														90	1970	4090	7910	3370	4580	325	5550
														2080	1390	7300	1700	2450	771	2950	1950
														1200	1910	26	1450	2940	4740	494	917
														60	895	7400	47	2940	4870	1030	2640
														1770	967	25.5	1700	685	532	756	5160
														2140	316	51	355	644	984	329	2100
														2970	3230	25	561	4720	1810	826	1460
														6010	1610	2900	1670	17	7500	945	688
														591	294	6150	1810	6530	1080	1640	1430
														491	812	13800	876	1340	1340	516	2270
														253	800	2965	392	16	70	89	1320
														2320	1070	51	8890	1440	254	6150	1430
[truncated: 7,185 more rows]

## Sheet: figure5
	Figure 5B: number of co-localized TerC on telomere per nuclei							Figure 5C: arbitary telomere intensity						Figure 5F: percentage of POT1 positive cells					Figure 5H: STN1 foci on telomere in wildtype MEF					Figure 5I: number of co-localized TerC on telomere per nuclei
[truncated: 7,205 more rows]

[truncated: 14 more sheets: figure 6, figure 7, supplementary figure 1, supplementary figure 2, supplementary figure 3, supplementary figure 4, supplementary figure 5, supplementary figure 6, supplementary figure 7, supplementary figure 8, supplementary figure 9, supplementary figure 10, supplementary figure 11, supplementary figure 12]
